# Supplementary material for: Differential Expression of lncRNAs in Ovarian Tissue of Meigu Goats During the Sexually Immature and Mature Periods
Source: Curr Issues Mol Biol. 2025 May 26;47(6):395. doi: 10.3390/cimb47060395 (PMC12191611; doi:10.3390/cimb47060395)
Supplement: Supplementary file 1 [file cimb-47-00395-s001.zip]

Archive with 7 entries (7 files):
- Table S1 levels of reproductive hormones before and after sexual maturity.xlsx
- Table S2. Summary of RNA-seq data.xlsx
- Table S3. Summary of lncRNAs identified in the libraries.xls
- Table S4. List of lncRNA FPKM results from RNA-seq.xlsx
- Table S5. List of DElncRNAs.xlsx
- Table S6. Target genes of DElncRNAs.xls
- Table S7. GO and KEGG of DElncRNAs.xlsx
