# Supplementary material for: Differential Expression of lncRNAs in Ovarian Tissue of Meigu Goats During the Sexually Immature and Mature Periods
Source: Curr Issues Mol Biol. 2025 May 26;47(6):395. doi: 10.3390/cimb47060395 (PMC12191611; doi:10.3390/cimb47060395)
Supplement: Supplementary file 1 [file cimb-47-00395-s001.zip › Table S1 levels of reproductive hormones before and after sexual maturity.xlsx]

## Sheet: Sheet1
Reproductive hormones	MG1 (3 Months)	MG2 (6 Months)
GnRH (pg/mL)	50.24±4.84	56.25±5.86
E2 (pg/mL)	94.56±8.6	104.05±7.3
PROG (pmol/mL)	1424.72±98.57	1522.78±107.79
LH (mIU/mL)	1.67±0.43	1.81±0.37
FSH (mIU/mL)	5.33±0.87	6.14±0.59
