# Supplementary material for: Differential Expression of lncRNAs in Ovarian Tissue of Meigu Goats During the Sexually Immature and Mature Periods
Source: Curr Issues Mol Biol. 2025 May 26;47(6):395. doi: 10.3390/cimb47060395 (PMC12191611; doi:10.3390/cimb47060395)
Supplement: Supplementary file 1 [file cimb-47-00395-s001.zip › Table S2. Summary of RNA-seq data.xlsx]

## Sheet: Table S1-1
Sample ID	Raw reads	Clean reads (%)	Total_Mapped (%)	Unique_Mapped (%)	Q20(%)	Q30(%)	GC(%)
MG1-1	12989877600	12790083481 (98.46%)	0.8832	0.834	0.9739	0.9314	0.5061
MG1-2	16766064900	16544744476 (98.68%)	0.8707	0.8341	0.975	0.9327	0.4962
MG1-3	15714621000	15476368361 (98.48%)	0.8718	0.8274	0.9732	0.9303	0.5109
MG2-1	11867951400	11672042843 (98.35%)	0.8704	0.8207	0.9738	0.9316	0.5232
MG2-2	14542160400	14343248457 (98.63%)	0.8783	0.8323	0.9751	0.9335	0.5012
MG2-3	13185543000	13013096919 (98.69%)	0.8794	0.8276	0.9757	0.9346	0.5038
