# Supplementary material for: Differential Expression of lncRNAs in Ovarian Tissue of Meigu Goats During the Sexually Immature and Mature Periods
Source: Curr Issues Mol Biol. 2025 May 26;47(6):395. doi: 10.3390/cimb47060395 (PMC12191611; doi:10.3390/cimb47060395)
Supplement: Supplementary file 1 [file cimb-47-00395-s001.zip › Table S3. Summary of lncRNAs identified in the libraries.xls]

chr	source	feature	start	end	score	strand	frame	gene_id	transcript_id	gene_name	exon_number	class_code
25	StringTie	exon	36379046	36385294	1000	-	.	ENSCHIG00000011496	MSTRG.10019.1		1	j
25	StringTie	exon	36385387	36385556	1000	-	.	ENSCHIG00000011496	MSTRG.10019.1		2	j
25	StringTie	exon	36385662	36385741	1000	-	.	ENSCHIG00000011496	MSTRG.10019.1		3	j
25	StringTie	exon	36386210	36386380	1000	-	.	ENSCHIG00000011496	MSTRG.10019.1		4	j
25	StringTie	exon	36391553	36392380	1000	-	.	ENSCHIG00000011496	MSTRG.10019.1		5	j
25	StringTie	exon	36614216	36614746	1000	-	.	MSTRG.10028	MSTRG.10028.1		1	u
25	StringTie	exon	36617217	36617353	1000	-	.	MSTRG.10028	MSTRG.10028.1		2	u
25	StringTie	exon	37120445	37121718	1000	-	.	ENSCHIG00000010923	MSTRG.10054.1		1	j
25	StringTie	exon	37122068	37122185	1000	-	.	ENSCHIG00000010923	MSTRG.10054.1		2	j
25	StringTie	exon	37124022	37124102	1000	-	.	ENSCHIG00000010923	MSTRG.10054.1		3	j
25	StringTie	exon	37124595	37125178	1000	-	.	ENSCHIG00000010923	MSTRG.10054.1		4	j
25	StringTie	exon	37312579	37312748	1000	+	.	MSTRG.10064	MSTRG.10064.1		1	u
25	StringTie	exon	37317317	37317466	1000	+	.	MSTRG.10064	MSTRG.10064.1		2	u
25	StringTie	exon	37312583	37312757	1000	+	.	MSTRG.10064	MSTRG.10064.2		1	u
25	StringTie	exon	37317321	37317547	1000	+	.	MSTRG.10064	MSTRG.10064.2		2	u
25	StringTie	exon	39348614	39349020	1000	+	.	MSTRG.10110	MSTRG.10110.1		1	u
25	StringTie	exon	39354495	39354626	1000	+	.	MSTRG.10110	MSTRG.10110.1		2	u
25	StringTie	exon	39358200	39366277	1000	+	.	MSTRG.10110	MSTRG.10110.1		3	u
25	StringTie	exon	39416615	39416941	1000	+	.	MSTRG.10112	MSTRG.10112.1		1	u
25	StringTie	exon	39417414	39417686	1000	+	.	MSTRG.10112	MSTRG.10112.1		2	u
25	StringTie	exon	41814392	41815207	1000	+	.	ENSCHIG00000013183	MSTRG.10141.4		1	j
25	StringTie	exon	41816382	41816671	1000	+	.	ENSCHIG00000013183	MSTRG.10141.4		2	j
25	StringTie	exon	41821796	41823167	1000	+	.	ENSCHIG00000013183	MSTRG.10141.4		3	j
25	StringTie	exon	42366417	42366803	1000	+	.	ENSCHIG00000010232	MSTRG.10145.1		1	j
25	StringTie	exon	42369813	42369944	1000	+	.	ENSCHIG00000010232	MSTRG.10145.1		2	j
25	StringTie	exon	42371680	42372431	1000	+	.	ENSCHIG00000010232	MSTRG.10145.1		3	j
25	StringTie	exon	42372784	42374183	1000	+	.	ENSCHIG00000010232	MSTRG.10145.1		4	j
25	StringTie	exon	42398257	42398452	1000	-	.	MSTRG.10146	MSTRG.10146.1		1	u
25	StringTie	exon	42400279	42400413	1000	-	.	MSTRG.10146	MSTRG.10146.1		2	u
25	StringTie	exon	42402840	42402920	1000	-	.	MSTRG.10146	MSTRG.10146.1		3	u
26	StringTie	exon	1250106	1251938	1000	-	.	MSTRG.10170	MSTRG.10170.2		1	u
26	StringTie	exon	1255595	1264950	1000	-	.	MSTRG.10170	MSTRG.10170.2		2	u
10	StringTie	exon	53890705	53898483	1000	-	.	MSTRG.1018	MSTRG.1018.1		1	u
10	StringTie	exon	53898591	53923874	1000	-	.	MSTRG.1018	MSTRG.1018.1		2	u
26	StringTie	exon	14149322	14150074	1000	+	.	MSTRG.10235	MSTRG.10235.1		1	u
26	StringTie	exon	14200506	14202049	1000	+	.	MSTRG.10235	MSTRG.10235.1		2	u
26	StringTie	exon	20537863	20538951	1000	+	.	ENSCHIG00000016220	MSTRG.10267.1		1	j
26	StringTie	exon	20539073	20539174	1000	+	.	ENSCHIG00000016220	MSTRG.10267.1		2	j
26	StringTie	exon	20550831	20550903	1000	+	.	ENSCHIG00000016220	MSTRG.10267.1		3	j
26	StringTie	exon	20554337	20556413	1000	+	.	ENSCHIG00000016220	MSTRG.10267.1		4	j
26	StringTie	exon	20537910	20538141	1000	+	.	ENSCHIG00000016220	MSTRG.10267.2		1	j
26	StringTie	exon	20539073	20539174	1000	+	.	ENSCHIG00000016220	MSTRG.10267.2		2	j
26	StringTie	exon	20550831	20550903	1000	+	.	ENSCHIG00000016220	MSTRG.10267.2		3	j
26	StringTie	exon	20554337	20556358	1000	+	.	ENSCHIG00000016220	MSTRG.10267.2		4	j
10	StringTie	exon	56223047	56223243	1000	-	.	ENSCHIG00000012945	MSTRG.1029.1		1	j
10	StringTie	exon	56224313	56224423	1000	-	.	ENSCHIG00000012945	MSTRG.1029.1		2	j
10	StringTie	exon	56225372	56225480	1000	-	.	ENSCHIG00000012945	MSTRG.1029.1		3	j
10	StringTie	exon	56226381	56226560	1000	-	.	ENSCHIG00000012945	MSTRG.1029.1		4	j
26	StringTie	exon	27774797	27774913	1000	+	.	ENSCHIG00000003414	MSTRG.10296.1		1	j
26	StringTie	exon	27778463	27778558	1000	+	.	ENSCHIG00000003414	MSTRG.10296.1		2	j
26	StringTie	exon	27778648	27778740	1000	+	.	ENSCHIG00000003414	MSTRG.10296.1		3	j
26	StringTie	exon	27780415	27780580	1000	+	.	ENSCHIG00000003414	MSTRG.10296.1		4	j
26	StringTie	exon	29851821	29852147	1000	+	.	ENSCHIG00000023474	MSTRG.10332.1		1	j
26	StringTie	exon	29852263	29853304	1000	+	.	ENSCHIG00000023474	MSTRG.10332.1		2	j
26	StringTie	exon	30514458	30517688	1000	+	.	ENSCHIG00000022368	MSTRG.10345.2		1	j
26	StringTie	exon	30518359	30518456	1000	+	.	ENSCHIG00000022368	MSTRG.10345.2		2	j
26	StringTie	exon	30521430	30521867	1000	+	.	ENSCHIG00000022368	MSTRG.10345.2		3	j
10	StringTie	exon	57403307	57404393	1000	-	.	ENSCHIG00000026661	MSTRG.1041.1		1	j
10	StringTie	exon	57409928	57410090	1000	-	.	ENSCHIG00000026661	MSTRG.1041.1		2	j
10	StringTie	exon	57411281	57411358	1000	-	.	ENSCHIG00000026661	MSTRG.1041.1		3	j
10	StringTie	exon	57411660	57411801	1000	-	.	ENSCHIG00000026661	MSTRG.1041.1		4	j
26	StringTie	exon	40144050	40146053	1000	-	.	MSTRG.10426	MSTRG.10426.1		1	u
26	StringTie	exon	40149267	40149563	1000	-	.	MSTRG.10426	MSTRG.10426.1		2	u
26	StringTie	exon	40150097	40150532	1000	-	.	MSTRG.10426	MSTRG.10426.1		3	u
26	StringTie	exon	48838007	48838211	1000	-	.	ENSCHIG00000015390	MSTRG.10456.1		1	o
26	StringTie	exon	49024197	49024456	1000	-	.	ENSCHIG00000015390	MSTRG.10456.1		2	o
26	StringTie	exon	51026841	51027020	1000	+	.	ENSCHIG00000024075	MSTRG.10461.1		1	j
26	StringTie	exon	51034550	51034755	1000	+	.	ENSCHIG00000024075	MSTRG.10461.1		2	j
26	StringTie	exon	51045196	51046169	1000	+	.	ENSCHIG00000024075	MSTRG.10461.1		3	j
27	StringTie	exon	260	325	1000	+	.	MSTRG.10463	MSTRG.10463.1		1	u
27	StringTie	exon	1268	1518	1000	+	.	MSTRG.10463	MSTRG.10463.1		2	u
27	StringTie	exon	8145	8478	1000	-	.	MSTRG.10466	MSTRG.10466.1		1	u
27	StringTie	exon	31478	31718	1000	-	.	MSTRG.10466	MSTRG.10466.1		2	u
27	StringTie	exon	8236294	8238220	1000	-	.	ENSCHIG00000010434	MSTRG.10498.2		1	j
27	StringTie	exon	8243284	8243408	1000	-	.	ENSCHIG00000010434	MSTRG.10498.2		2	j
27	StringTie	exon	8244918	8245055	1000	-	.	ENSCHIG00000010434	MSTRG.10498.2		3	j
27	StringTie	exon	8245818	8245923	1000	-	.	ENSCHIG00000010434	MSTRG.10498.2		4	j
27	StringTie	exon	8249223	8249393	1000	-	.	ENSCHIG00000010434	MSTRG.10498.2		5	j
10	StringTie	exon	57857777	57857987	1000	+	.	MSTRG.1050	MSTRG.1050.1		1	u
10	StringTie	exon	57866307	57866755	1000	+	.	MSTRG.1050	MSTRG.1050.1		2	u
27	StringTie	exon	8962970	8965429	1000	-	.	ENSCHIG00000007347	MSTRG.10509.1		1	x
27	StringTie	exon	8969189	8969374	1000	-	.	ENSCHIG00000007347	MSTRG.10509.1		2	x
10	StringTie	exon	58255650	58258891	1000	-	.	ENSCHIG00000010532	MSTRG.1053.2		1	j
10	StringTie	exon	58277044	58277157	1000	-	.	ENSCHIG00000010532	MSTRG.1053.2		2	j
10	StringTie	exon	58368013	58368044	1000	-	.	ENSCHIG00000010532	MSTRG.1053.2		3	j
10	StringTie	exon	58387267	58387595	1000	-	.	ENSCHIG00000010532	MSTRG.1053.2		4	j
27	StringTie	exon	12400024	12405725	1000	-	.	ENSCHIG00000019087	MSTRG.10531.2		1	j
27	StringTie	exon	12406545	12407129	1000	-	.	ENSCHIG00000019087	MSTRG.10531.2		2	j
27	StringTie	exon	12409664	12409843	1000	-	.	ENSCHIG00000019087	MSTRG.10531.2		3	j
27	StringTie	exon	12430648	12430792	1000	-	.	ENSCHIG00000019087	MSTRG.10531.2		4	j
27	StringTie	exon	12707850	12710830	1000	-	.	ENSCHIG00000004657	MSTRG.10538.2		1	j
27	StringTie	exon	12711616	12711766	1000	-	.	ENSCHIG00000004657	MSTRG.10538.2		2	j
27	StringTie	exon	12719531	12719613	1000	-	.	ENSCHIG00000004657	MSTRG.10538.2		3	j
27	StringTie	exon	12708969	12710830	1000	-	.	ENSCHIG00000004657	MSTRG.10538.3		1	j
27	StringTie	exon	12711616	12711698	1000	-	.	ENSCHIG00000004657	MSTRG.10538.3		2	j
27	StringTie	exon	12719531	12719623	1000	-	.	ENSCHIG00000004657	MSTRG.10538.3		3	j
27	StringTie	exon	19265344	19265955	1000	-	.	MSTRG.10554	MSTRG.10554.1		1	u
27	StringTie	exon	19272797	19275350	1000	-	.	MSTRG.10554	MSTRG.10554.1		2	u
27	StringTie	exon	19352952	19353281	1000	-	.	ENSCHIG00000012032	MSTRG.10559.1		1	i
27	StringTie	exon	19353337	19353558	1000	-	.	ENSCHIG00000012032	MSTRG.10559.1		2	i
27	StringTie	exon	20559981	20560111	1000	+	.	MSTRG.10568	MSTRG.10568.1		1	u
27	StringTie	exon	20562130	20562232	1000	+	.	MSTRG.10568	MSTRG.10568.1		2	u
27	StringTie	exon	20568327	20568745	1000	+	.	MSTRG.10568	MSTRG.10568.1		3	u
27	StringTie	exon	38215804	38216196	1000	+	.	MSTRG.10637	MSTRG.10637.2		1	u
27	StringTie	exon	38216437	38217837	1000	+	.	MSTRG.10637	MSTRG.10637.2		2	u
28	StringTie	exon	175455	175585	1000	-	.	MSTRG.10668	MSTRG.10668.1		1	u
28	StringTie	exon	175629	177839	1000	-	.	MSTRG.10668	MSTRG.10668.1		2	u
10	StringTie	exon	60206481	60206808	1000	+	.	ENSCHIG00000026761	MSTRG.1073.1		1	o
10	StringTie	exon	60218036	60218330	1000	+	.	ENSCHIG00000026761	MSTRG.1073.1		2	o
10	StringTie	exon	60400320	60400497	1000	+	.	ENSCHIG00000026761	MSTRG.1073.1		3	o
10	StringTie	exon	60206481	60206730	1000	+	.	ENSCHIG00000026761	MSTRG.1073.2		1	o
10	StringTie	exon	60218067	60218309	1000	+	.	ENSCHIG00000026761	MSTRG.1073.2		2	o
10	StringTie	exon	60377314	60377396	1000	+	.	ENSCHIG00000026761	MSTRG.1073.2		3	o
10	StringTie	exon	60206527	60206812	1000	+	.	MSTRG.1073	MSTRG.1073.3		1	u
10	StringTie	exon	60218041	60218364	1000	+	.	MSTRG.1073	MSTRG.1073.3		2	u
10	StringTie	exon	60206527	60206839	1000	+	.	ENSCHIG00000026761	MSTRG.1073.4		1	o
10	StringTie	exon	60400330	60400497	1000	+	.	ENSCHIG00000026761	MSTRG.1073.4		2	o
10	StringTie	exon	60206529	60206677	1000	+	.	ENSCHIG00000026761	MSTRG.1073.5		1	o
10	StringTie	exon	60218174	60218328	1000	+	.	ENSCHIG00000026761	MSTRG.1073.5		2	o
10	StringTie	exon	60400320	60400498	1000	+	.	ENSCHIG00000026761	MSTRG.1073.5		3	o
10	StringTie	exon	60206529	60206810	1000	+	.	ENSCHIG00000026761	MSTRG.1073.6		1	o
10	StringTie	exon	60218037	60218328	1000	+	.	ENSCHIG00000026761	MSTRG.1073.6		2	o
10	StringTie	exon	60400320	60400498	1000	+	.	ENSCHIG00000026761	MSTRG.1073.6		3	o
10	StringTie	exon	60206529	60206810	1000	+	.	ENSCHIG00000026761	MSTRG.1073.7		1	o
10	StringTie	exon	60218037	60218319	1000	+	.	ENSCHIG00000026761	MSTRG.1073.7		2	o
10	StringTie	exon	60400328	60400498	1000	+	.	ENSCHIG00000026761	MSTRG.1073.7		3	o
10	StringTie	exon	60206537	60206716	1000	-	.	ENSCHIG00000016568	MSTRG.1074.1		1	o
10	StringTie	exon	60400208	60400506	1000	-	.	ENSCHIG00000016568	MSTRG.1074.1		2	o
10	StringTie	exon	60206537	60206808	1000	-	.	ENSCHIG00000016568	MSTRG.1074.2		1	o
10	StringTie	exon	60218036	60218212	1000	-	.	ENSCHIG00000016568	MSTRG.1074.2		2	o
10	StringTie	exon	60400208	60400507	1000	-	.	ENSCHIG00000016568	MSTRG.1074.2		3	o
10	StringTie	exon	60206538	60206730	1000	-	.	ENSCHIG00000016568	MSTRG.1074.3		1	o
10	StringTie	exon	60400228	60400504	1000	-	.	ENSCHIG00000016568	MSTRG.1074.3		2	o
10	StringTie	exon	60396330	60396365	1000	-	.	MSTRG.1074	MSTRG.1074.4		1	u
10	StringTie	exon	60400201	60400446	1000	-	.	MSTRG.1074	MSTRG.1074.4		2	u
10	StringTie	exon	60397340	60397380	1000	-	.	MSTRG.1074	MSTRG.1074.5		1	u
10	StringTie	exon	60400213	60400508	1000	-	.	MSTRG.1074	MSTRG.1074.5		2	u
28	StringTie	exon	16220854	16221234	1000	-	.	MSTRG.10748	MSTRG.10748.1		1	u
28	StringTie	exon	16222788	16223624	1000	-	.	MSTRG.10748	MSTRG.10748.1		2	u
28	StringTie	exon	16223740	16223928	1000	-	.	MSTRG.10748	MSTRG.10748.1		3	u
28	StringTie	exon	16331687	16332794	1000	-	.	ENSCHIG00000000179	MSTRG.10751.1		1	x
28	StringTie	exon	16333375	16333453	1000	-	.	ENSCHIG00000000179	MSTRG.10751.1		2	x
28	StringTie	exon	16334002	16334119	1000	-	.	ENSCHIG00000000179	MSTRG.10751.1		3	x
28	StringTie	exon	16371459	16371774	1000	-	.	ENSCHIG00000000322	MSTRG.10752.3		1	o
28	StringTie	exon	16734472	16735106	1000	-	.	ENSCHIG00000000322	MSTRG.10752.3		2	o
28	StringTie	exon	19415596	19416059	1000	-	.	MSTRG.10788	MSTRG.10788.1		1	u
28	StringTie	exon	19417756	19417794	1000	-	.	MSTRG.10788	MSTRG.10788.1		2	u
28	StringTie	exon	19421776	19421863	1000	-	.	MSTRG.10788	MSTRG.10788.1		3	u
28	StringTie	exon	27001152	27001650	1000	-	.	ENSCHIG00000010161	MSTRG.10818.1		1	o
28	StringTie	exon	27001671	27002209	1000	-	.	ENSCHIG00000010161	MSTRG.10818.1		2	o
10	StringTie	exon	60400728	60400789	1000	+	.	ENSCHIG00000016738	MSTRG.1082.1		1	j
10	StringTie	exon	60401024	60401123	1000	+	.	ENSCHIG00000016738	MSTRG.1082.1		2	j
10	StringTie	exon	60402385	60402495	1000	+	.	ENSCHIG00000016738	MSTRG.1082.1		3	j
28	StringTie	exon	38154333	38154691	1000	-	.	ENSCHIG00000025782	MSTRG.10867.1		1	j
28	StringTie	exon	38163113	38163272	1000	-	.	ENSCHIG00000025782	MSTRG.10867.1		2	j
28	StringTie	exon	38163944	38164078	1000	-	.	ENSCHIG00000025782	MSTRG.10867.1		3	j
28	StringTie	exon	43855531	43859821	1000	-	.	MSTRG.10904	MSTRG.10904.1		1	u
28	StringTie	exon	43875831	43876641	1000	-	.	MSTRG.10904	MSTRG.10904.1		2	u
29	StringTie	exon	593427	594262	1000	+	.	ENSCHIG00000017706	MSTRG.10915.1		1	x
29	StringTie	exon	594306	597935	1000	+	.	ENSCHIG00000017706	MSTRG.10915.1		2	x
29	StringTie	exon	803344	803996	1000	+	.	ENSCHIG00000002094	MSTRG.10916.1		1	o
29	StringTie	exon	805705	805781	1000	+	.	ENSCHIG00000002094	MSTRG.10916.1		2	o
29	StringTie	exon	846892	846969	1000	+	.	ENSCHIG00000002094	MSTRG.10916.1		3	o
29	StringTie	exon	880085	881138	1000	+	.	ENSCHIG00000002094	MSTRG.10916.1		4	o
29	StringTie	exon	12029020	12029743	1000	-	.	ENSCHIG00000020601	MSTRG.10948.2		1	i
29	StringTie	exon	12032335	12046635	1000	-	.	ENSCHIG00000020601	MSTRG.10948.2		2	i
29	StringTie	exon	17250662	17252137	1000	+	.	ENSCHIG00000017530	MSTRG.10962.4		1	j
29	StringTie	exon	17254804	17254929	1000	+	.	ENSCHIG00000017530	MSTRG.10962.4		2	j
29	StringTie	exon	17255725	17262576	1000	+	.	ENSCHIG00000017530	MSTRG.10962.4		3	j
29	StringTie	exon	17264427	17264935	1000	+	.	ENSCHIG00000017530	MSTRG.10962.4		4	j
29	StringTie	exon	17421240	17421546	1000	+	.	ENSCHIG00000024981	MSTRG.10968.1		1	j
29	StringTie	exon	17427122	17427265	1000	+	.	ENSCHIG00000024981	MSTRG.10968.1		2	j
29	StringTie	exon	17429106	17429291	1000	+	.	ENSCHIG00000024981	MSTRG.10968.1		3	j
29	StringTie	exon	21943940	21944002	1000	-	.	ENSCHIG00000009295	MSTRG.10982.2		1	j
29	StringTie	exon	21944100	21944205	1000	-	.	ENSCHIG00000009295	MSTRG.10982.2		2	j
29	StringTie	exon	21945424	21945558	1000	-	.	ENSCHIG00000009295	MSTRG.10982.2		3	j
29	StringTie	exon	21951561	21951676	1000	-	.	ENSCHIG00000009295	MSTRG.10982.2		4	j
29	StringTie	exon	21956557	21956671	1000	-	.	ENSCHIG00000009295	MSTRG.10982.2		5	j
29	StringTie	exon	24966423	24967345	1000	-	.	ENSCHIG00000002301	MSTRG.10986.2		1	j
29	StringTie	exon	24986533	24987187	1000	-	.	ENSCHIG00000002301	MSTRG.10986.2		2	j
29	StringTie	exon	24992381	24992456	1000	-	.	ENSCHIG00000002301	MSTRG.10986.2		3	j
29	StringTie	exon	27545331	27545413	1000	+	.	ENSCHIG00000023145	MSTRG.11004.1		1	j
29	StringTie	exon	27546339	27546524	1000	+	.	ENSCHIG00000023145	MSTRG.11004.1		2	j
29	StringTie	exon	27552118	27552344	1000	+	.	ENSCHIG00000023145	MSTRG.11004.1		3	j
29	StringTie	exon	27552559	27552576	1000	+	.	ENSCHIG00000023145	MSTRG.11004.1		4	j
29	StringTie	exon	27552966	27553795	1000	+	.	ENSCHIG00000023145	MSTRG.11004.1		5	j
29	StringTie	exon	32342830	32343086	1000	-	.	MSTRG.11039	MSTRG.11039.1		1	u
29	StringTie	exon	32343110	32343495	1000	-	.	MSTRG.11039	MSTRG.11039.1		2	u
29	StringTie	exon	32342892	32343086	1000	+	.	MSTRG.11040	MSTRG.11040.1		1	u
29	StringTie	exon	32343110	32343209	1000	+	.	MSTRG.11040	MSTRG.11040.1		2	u
29	StringTie	exon	41484896	41485068	1000	-	.	MSTRG.11108	MSTRG.11108.1		1	u
29	StringTie	exon	41485196	41485225	1000	-	.	MSTRG.11108	MSTRG.11108.1		2	u
29	StringTie	exon	41485467	41485520	1000	-	.	MSTRG.11108	MSTRG.11108.1		3	u
29	StringTie	exon	41485895	41485931	1000	-	.	MSTRG.11108	MSTRG.11108.1		4	u
29	StringTie	exon	41486145	41486173	1000	-	.	MSTRG.11108	MSTRG.11108.1		5	u
29	StringTie	exon	41486354	41486402	1000	-	.	MSTRG.11108	MSTRG.11108.1		6	u
29	StringTie	exon	41486499	41486578	1000	-	.	MSTRG.11108	MSTRG.11108.1		7	u
29	StringTie	exon	41486662	41486704	1000	-	.	MSTRG.11108	MSTRG.11108.1		8	u
29	StringTie	exon	41486805	41486839	1000	-	.	MSTRG.11108	MSTRG.11108.1		9	u
29	StringTie	exon	41487184	41487234	1000	-	.	MSTRG.11108	MSTRG.11108.1		10	u
29	StringTie	exon	41487465	41487548	1000	-	.	MSTRG.11108	MSTRG.11108.1		11	u
29	StringTie	exon	41487809	41487858	1000	-	.	MSTRG.11108	MSTRG.11108.1		12	u
29	StringTie	exon	41488200	41488280	1000	-	.	MSTRG.11108	MSTRG.11108.1		13	u
29	StringTie	exon	41484960	41485068	1000	-	.	MSTRG.11108	MSTRG.11108.2		1	u
29	StringTie	exon	41485196	41485225	1000	-	.	MSTRG.11108	MSTRG.11108.2		2	u
29	StringTie	exon	41485467	41485520	1000	-	.	MSTRG.11108	MSTRG.11108.2		3	u
29	StringTie	exon	41485895	41485931	1000	-	.	MSTRG.11108	MSTRG.11108.2		4	u
29	StringTie	exon	41486145	41486173	1000	-	.	MSTRG.11108	MSTRG.11108.2		5	u
29	StringTie	exon	41486354	41486402	1000	-	.	MSTRG.11108	MSTRG.11108.2		6	u
29	StringTie	exon	41486662	41486704	1000	-	.	MSTRG.11108	MSTRG.11108.2		7	u
29	StringTie	exon	41486805	41486839	1000	-	.	MSTRG.11108	MSTRG.11108.2		8	u
29	StringTie	exon	41487184	41487234	1000	-	.	MSTRG.11108	MSTRG.11108.2		9	u
29	StringTie	exon	41487465	41487548	1000	-	.	MSTRG.11108	MSTRG.11108.2		10	u
29	StringTie	exon	41487809	41487858	1000	-	.	MSTRG.11108	MSTRG.11108.2		11	u
29	StringTie	exon	41488200	41488280	1000	-	.	MSTRG.11108	MSTRG.11108.2		12	u
29	StringTie	exon	42329368	42329415	1000	+	.	MSTRG.11114	MSTRG.11114.1		1	u
29	StringTie	exon	42336204	42338239	1000	+	.	MSTRG.11114	MSTRG.11114.1		2	u
29	StringTie	exon	42500075	42503684	1000	-	.	ENSCHIG00000022847	MSTRG.11118.1		1	o
29	StringTie	exon	42508565	42508593	1000	-	.	ENSCHIG00000022847	MSTRG.11118.1		2	o
29	StringTie	exon	42500076	42503688	1000	-	.	ENSCHIG00000022847	MSTRG.11118.3		1	o
29	StringTie	exon	42508621	42508652	1000	-	.	ENSCHIG00000022847	MSTRG.11118.3		2	o
10	StringTie	exon	66294424	66302028	1000	-	.	MSTRG.1114	MSTRG.1114.1		1	u
10	StringTie	exon	66307019	66307098	1000	-	.	MSTRG.1114	MSTRG.1114.1		2	u
10	StringTie	exon	66308587	66308741	1000	-	.	MSTRG.1114	MSTRG.1114.1		3	u
29	StringTie	exon	44090909	44095727	1000	+	.	MSTRG.11182	MSTRG.11182.1		1	u
29	StringTie	exon	44095758	44100946	1000	+	.	MSTRG.11182	MSTRG.11182.1		2	u
29	StringTie	exon	44090976	44092083	1000	+	.	MSTRG.11182	MSTRG.11182.2		1	u
29	StringTie	exon	44092105	44097793	1000	+	.	MSTRG.11182	MSTRG.11182.2		2	u
29	StringTie	exon	44097838	44100463	1000	+	.	MSTRG.11182	MSTRG.11182.2		3	u
29	StringTie	exon	44091492	44095727	1000	-	.	MSTRG.11183	MSTRG.11183.1		1	u
29	StringTie	exon	44095758	44097087	1000	-	.	MSTRG.11183	MSTRG.11183.1		2	u
29	StringTie	exon	45769908	45770145	1000	-	.	ENSCHIG00000022524	MSTRG.11256.2		1	j
29	StringTie	exon	45770615	45770820	1000	-	.	ENSCHIG00000022524	MSTRG.11256.2		2	j
29	StringTie	exon	45771678	45771745	1000	-	.	ENSCHIG00000022524	MSTRG.11256.2		3	j
29	StringTie	exon	45771855	45772699	1000	-	.	ENSCHIG00000022524	MSTRG.11256.2		4	j
29	StringTie	exon	45774695	45775107	1000	-	.	ENSCHIG00000022524	MSTRG.11256.2		5	j
29	StringTie	exon	46151789	46151891	1000	+	.	ENSCHIG00000023896	MSTRG.11275.1		1	x
29	StringTie	exon	46152438	46153862	1000	+	.	ENSCHIG00000023896	MSTRG.11275.1		2	x
29	StringTie	exon	46538275	46538533	1000	+	.	MSTRG.11289	MSTRG.11289.1		1	u
29	StringTie	exon	46541420	46542275	1000	+	.	MSTRG.11289	MSTRG.11289.1		2	u
29	StringTie	exon	49510645	49511542	1000	-	.	ENSCHIG00000024291	MSTRG.11319.1		1	i
29	StringTie	exon	49514302	49514463	1000	-	.	ENSCHIG00000024291	MSTRG.11319.1		2	i
29	StringTie	exon	49752645	49752771	1000	-	.	ENSCHIG00000012528	MSTRG.11325.1		1	x
29	StringTie	exon	49752945	49753534	1000	-	.	ENSCHIG00000012528	MSTRG.11325.1		2	x
29	StringTie	exon	49933049	49933375	1000	+	.	ENSCHIG00000020793	MSTRG.11327.2		1	i
29	StringTie	exon	49933439	49959318	1000	+	.	ENSCHIG00000020793	MSTRG.11327.2		2	i
29	StringTie	exon	50431273	50432404	1000	+	.	ENSCHIG00000020968	MSTRG.11335.1		1	j
29	StringTie	exon	50435183	50435345	1000	+	.	ENSCHIG00000020968	MSTRG.11335.1		2	j
29	StringTie	exon	50437114	50437262	1000	+	.	ENSCHIG00000020968	MSTRG.11335.1		3	j
29	StringTie	exon	50437561	50438650	1000	+	.	ENSCHIG00000020968	MSTRG.11335.1		4	j
29	StringTie	exon	50439155	50441331	1000	+	.	ENSCHIG00000020968	MSTRG.11335.1		5	j
29	StringTie	exon	50605876	50606303	1000	-	.	ENSCHIG00000014081	MSTRG.11337.1		1	j
29	StringTie	exon	50614631	50614733	1000	-	.	ENSCHIG00000014081	MSTRG.11337.1		2	j
29	StringTie	exon	50614840	50614917	1000	-	.	ENSCHIG00000014081	MSTRG.11337.1		3	j
29	StringTie	exon	50615196	50615330	1000	-	.	ENSCHIG00000014081	MSTRG.11337.1		4	j
29	StringTie	exon	50616113	50616194	1000	-	.	ENSCHIG00000014081	MSTRG.11337.1		5	j
29	StringTie	exon	50616386	50616429	1000	-	.	ENSCHIG00000014081	MSTRG.11337.1		6	j
29	StringTie	exon	50616632	50616721	1000	-	.	ENSCHIG00000014081	MSTRG.11337.1		7	j
29	StringTie	exon	50617076	50617271	1000	-	.	ENSCHIG00000014081	MSTRG.11337.1		8	j
29	StringTie	exon	50618843	50619013	1000	-	.	ENSCHIG00000014081	MSTRG.11337.1		9	j
29	StringTie	exon	50621343	50621480	1000	-	.	ENSCHIG00000014081	MSTRG.11337.1		10	j
29	StringTie	exon	50628497	50629977	1000	-	.	ENSCHIG00000014081	MSTRG.11337.1		11	j
3	StringTie	exon	1421561	1421623	1000	+	.	ENSCHIG00000008166	MSTRG.11374.1		1	j
3	StringTie	exon	1423463	1423535	1000	+	.	ENSCHIG00000008166	MSTRG.11374.1		2	j
3	StringTie	exon	1425799	1426824	1000	+	.	ENSCHIG00000008166	MSTRG.11374.1		3	j
3	StringTie	exon	1426877	1427175	1000	+	.	ENSCHIG00000008166	MSTRG.11374.1		4	j
3	StringTie	exon	3182191	3182803	1000	+	.	MSTRG.11389	MSTRG.11389.1		1	u
3	StringTie	exon	3184379	3184478	1000	+	.	MSTRG.11389	MSTRG.11389.1		2	u
3	StringTie	exon	3185370	3186565	1000	+	.	MSTRG.11389	MSTRG.11389.1		3	u
3	StringTie	exon	3182196	3182803	1000	+	.	MSTRG.11389	MSTRG.11389.2		1	u
3	StringTie	exon	3184379	3184478	1000	+	.	MSTRG.11389	MSTRG.11389.2		2	u
3	StringTie	exon	3185373	3187358	1000	+	.	MSTRG.11389	MSTRG.11389.2		3	u
3	StringTie	exon	3322720	3322897	1000	+	.	MSTRG.11392	MSTRG.11392.1		1	u
3	StringTie	exon	3334637	3334923	1000	+	.	MSTRG.11392	MSTRG.11392.1		2	u
3	StringTie	exon	10307753	10307940	1000	+	.	ENSCHIG00000012323	MSTRG.11426.3		1	o
3	StringTie	exon	10308101	10308368	1000	+	.	ENSCHIG00000012323	MSTRG.11426.3		2	o
3	StringTie	exon	11337631	11339686	1000	-	.	ENSCHIG00000009398	MSTRG.11448.1		1	o
3	StringTie	exon	11341171	11341747	1000	-	.	ENSCHIG00000009398	MSTRG.11448.1		2	o
3	StringTie	exon	13807205	13811571	1000	+	.	ENSCHIG00000016168	MSTRG.11473.1		1	j
3	StringTie	exon	13813745	13813879	1000	+	.	ENSCHIG00000016168	MSTRG.11473.1		2	j
3	StringTie	exon	13815204	13815275	1000	+	.	ENSCHIG00000016168	MSTRG.11473.1		3	j
3	StringTie	exon	13815934	13819691	1000	+	.	ENSCHIG00000016168	MSTRG.11473.1		4	j
3	StringTie	exon	13823782	13824115	1000	-	.	MSTRG.11474	MSTRG.11474.1		1	u
3	StringTie	exon	13827635	13827885	1000	-	.	MSTRG.11474	MSTRG.11474.1		2	u
3	StringTie	exon	13892397	13892717	1000	-	.	ENSCHIG00000008154	MSTRG.11478.1		1	x
3	StringTie	exon	14005896	14005958	1000	-	.	ENSCHIG00000008154	MSTRG.11478.1		2	x
3	StringTie	exon	16610942	16612141	1000	-	.	MSTRG.11504	MSTRG.11504.1		1	u
3	StringTie	exon	16659465	16659569	1000	-	.	MSTRG.11504	MSTRG.11504.1		2	u
3	StringTie	exon	17345726	17346747	1000	-	.	ENSCHIG00000008164	MSTRG.11518.1		1	j
3	StringTie	exon	17351599	17351748	1000	-	.	ENSCHIG00000008164	MSTRG.11518.1		2	j
3	StringTie	exon	17351830	17352212	1000	-	.	ENSCHIG00000008164	MSTRG.11518.1		3	j
3	StringTie	exon	17372881	17372963	1000	-	.	ENSCHIG00000008164	MSTRG.11518.1		4	j
3	StringTie	exon	19352217	19352482	1000	-	.	ENSCHIG00000019592	MSTRG.11553.1		1	x
3	StringTie	exon	19356296	19356406	1000	-	.	ENSCHIG00000019592	MSTRG.11553.1		2	x
3	StringTie	exon	19357291	19357370	1000	-	.	ENSCHIG00000019592	MSTRG.11553.1		3	x
3	StringTie	exon	19376302	19376796	1000	-	.	ENSCHIG00000019592	MSTRG.11553.1		4	x
3	StringTie	exon	20206275	20206563	1000	+	.	ENSCHIG00000026675	MSTRG.11578.2		1	j
3	StringTie	exon	20207243	20209086	1000	+	.	ENSCHIG00000026675	MSTRG.11578.2		2	j
3	StringTie	exon	22857908	22858342	1000	-	.	ENSCHIG00000022098	MSTRG.11611.2		1	o
3	StringTie	exon	22875986	22876220	1000	-	.	ENSCHIG00000022098	MSTRG.11611.2		2	o
3	StringTie	exon	27579812	27580049	1000	+	.	ENSCHIG00000005658	MSTRG.11639.1		1	i
3	StringTie	exon	27584968	27588469	1000	+	.	ENSCHIG00000005658	MSTRG.11639.1		2	i
3	StringTie	exon	37499917	37500694	1000	-	.	ENSCHIG00000012571	MSTRG.11685.1		1	o
3	StringTie	exon	37501385	37501538	1000	-	.	ENSCHIG00000012571	MSTRG.11685.1		2	o
10	StringTie	exon	76154288	76154377	1000	-	.	ENSCHIG00000022424	MSTRG.1169.1		1	o
10	StringTie	exon	76221732	76222092	1000	-	.	ENSCHIG00000022424	MSTRG.1169.1		2	o
3	StringTie	exon	38772285	38776903	1000	-	.	ENSCHIG00000015244	MSTRG.11692.1		1	j
3	StringTie	exon	38789011	38789070	1000	-	.	ENSCHIG00000015244	MSTRG.11692.1		2	j
3	StringTie	exon	38789500	38789593	1000	-	.	ENSCHIG00000015244	MSTRG.11692.1		3	j
3	StringTie	exon	38789971	38790049	1000	-	.	ENSCHIG00000015244	MSTRG.11692.1		4	j
3	StringTie	exon	38814820	38814886	1000	-	.	ENSCHIG00000015244	MSTRG.11692.1		5	j
3	StringTie	exon	38828561	38828696	1000	-	.	ENSCHIG00000015244	MSTRG.11692.1		6	j
3	StringTie	exon	38848266	38848305	1000	-	.	ENSCHIG00000015244	MSTRG.11692.1		7	j
3	StringTie	exon	38864404	38864615	1000	-	.	ENSCHIG00000015244	MSTRG.11692.1		8	j
3	StringTie	exon	39910724	39920061	1000	+	.	ENSCHIG00000012365	MSTRG.11698.1		1	i
3	StringTie	exon	39927825	39931308	1000	+	.	ENSCHIG00000012365	MSTRG.11698.1		2	i
3	StringTie	exon	40545681	40551212	1000	-	.	MSTRG.11702	MSTRG.11702.2		1	u
3	StringTie	exon	40553580	40594601	1000	-	.	MSTRG.11702	MSTRG.11702.2		2	u
3	StringTie	exon	40546091	40551212	1000	-	.	MSTRG.11702	MSTRG.11702.3		1	u
3	StringTie	exon	40553580	40561731	1000	-	.	MSTRG.11702	MSTRG.11702.3		2	u
3	StringTie	exon	40566759	40585644	1000	-	.	MSTRG.11702	MSTRG.11702.3		3	u
3	StringTie	exon	40585728	40585827	1000	-	.	MSTRG.11702	MSTRG.11702.4		1	u
3	StringTie	exon	40594471	40594609	1000	-	.	MSTRG.11702	MSTRG.11702.4		2	u
3	StringTie	exon	42549165	42550175	1000	+	.	ENSCHIG00000017898	MSTRG.11712.1		1	i
3	StringTie	exon	42550200	42551195	1000	+	.	ENSCHIG00000017898	MSTRG.11712.1		2	i
3	StringTie	exon	43268103	43268228	1000	-	.	ENSCHIG00000015506	MSTRG.11717.1		1	j
3	StringTie	exon	43270350	43270462	1000	-	.	ENSCHIG00000015506	MSTRG.11717.1		2	j
3	StringTie	exon	43346681	43346733	1000	-	.	ENSCHIG00000015506	MSTRG.11717.1		3	j
3	StringTie	exon	43402097	43402192	1000	-	.	ENSCHIG00000015506	MSTRG.11717.1		4	j
3	StringTie	exon	54490948	54497322	1000	+	.	ENSCHIG00000015815	MSTRG.11751.2		1	o
3	StringTie	exon	54497431	54497638	1000	+	.	ENSCHIG00000015815	MSTRG.11751.2		2	o
3	StringTie	exon	54520160	54535377	1000	+	.	ENSCHIG00000015815	MSTRG.11751.2		3	o
3	StringTie	exon	61606250	61606714	1000	-	.	ENSCHIG00000016183	MSTRG.11763.1		1	j
3	StringTie	exon	61610352	61610496	1000	-	.	ENSCHIG00000016183	MSTRG.11763.1		2	j
3	StringTie	exon	61614589	61614669	1000	-	.	ENSCHIG00000016183	MSTRG.11763.1		3	j
3	StringTie	exon	63058549	63059610	1000	-	.	ENSCHIG00000017228	MSTRG.11775.1		1	o
3	StringTie	exon	63059650	63059749	1000	-	.	ENSCHIG00000017228	MSTRG.11775.1		2	o
3	StringTie	exon	63903190	63903546	1000	-	.	MSTRG.11779	MSTRG.11779.1		1	u
3	StringTie	exon	63923514	63924364	1000	-	.	MSTRG.11779	MSTRG.11779.1		2	u
3	StringTie	exon	64042710	64043623	1000	-	.	ENSCHIG00000010920	MSTRG.11781.1		1	j
3	StringTie	exon	64046093	64046142	1000	-	.	ENSCHIG00000010920	MSTRG.11781.1		2	j
3	StringTie	exon	64057562	64057625	1000	-	.	ENSCHIG00000010920	MSTRG.11781.1		3	j
3	StringTie	exon	64072380	64072547	1000	-	.	ENSCHIG00000010920	MSTRG.11781.1		4	j
3	StringTie	exon	64077836	64077944	1000	-	.	ENSCHIG00000010920	MSTRG.11781.1		5	j
3	StringTie	exon	66959575	66960172	1000	-	.	MSTRG.11797	MSTRG.11797.1		1	u
3	StringTie	exon	66962963	66963233	1000	-	.	MSTRG.11797	MSTRG.11797.1		2	u
3	StringTie	exon	68281041	68281096	1000	-	.	ENSCHIG00000018160	MSTRG.11802.5		1	i
3	StringTie	exon	68294192	68303817	1000	-	.	ENSCHIG00000018160	MSTRG.11802.5		2	i
3	StringTie	exon	68690623	68691115	1000	+	.	ENSCHIG00000009537	MSTRG.11809.1		1	o
3	StringTie	exon	68691499	68692225	1000	+	.	ENSCHIG00000009537	MSTRG.11809.1		2	o
3	StringTie	exon	78244497	78244704	1000	+	.	MSTRG.11863	MSTRG.11863.1		1	u
3	StringTie	exon	78244960	78245263	1000	+	.	MSTRG.11863	MSTRG.11863.1		2	u
3	StringTie	exon	78253082	78253164	1000	+	.	MSTRG.11863	MSTRG.11863.1		3	u
3	StringTie	exon	78254378	78257764	1000	+	.	MSTRG.11863	MSTRG.11863.1		4	u
3	StringTie	exon	81684043	81684056	1000	-	.	ENSCHIG00000025322	MSTRG.11869.1		1	j
3	StringTie	exon	81701370	81702504	1000	-	.	ENSCHIG00000025322	MSTRG.11869.1		2	j
3	StringTie	exon	81702526	81702576	1000	-	.	ENSCHIG00000025322	MSTRG.11869.1		3	j
3	StringTie	exon	81702658	81702786	1000	-	.	ENSCHIG00000025322	MSTRG.11869.1		4	j
3	StringTie	exon	81705966	81705990	1000	-	.	ENSCHIG00000025322	MSTRG.11869.1		5	j
3	StringTie	exon	90971321	90971452	1000	+	.	ENSCHIG00000015190	MSTRG.11953.1		1	x
3	StringTie	exon	90979786	90979981	1000	+	.	ENSCHIG00000015190	MSTRG.11953.1		2	x
3	StringTie	exon	90984809	90985954	1000	+	.	ENSCHIG00000015190	MSTRG.11953.1		3	x
3	StringTie	exon	90972269	90972371	1000	+	.	ENSCHIG00000015190	MSTRG.11953.2		1	x
3	StringTie	exon	90979786	90979981	1000	+	.	ENSCHIG00000015190	MSTRG.11953.2		2	x
3	StringTie	exon	90984809	90986403	1000	+	.	ENSCHIG00000015190	MSTRG.11953.2		3	x
3	StringTie	exon	91112813	91112850	1000	+	.	ENSCHIG00000023732	MSTRG.11958.1		1	o
3	StringTie	exon	91121891	91122499	1000	+	.	ENSCHIG00000023732	MSTRG.11958.1		2	o
3	StringTie	exon	91363795	91364058	1000	+	.	ENSCHIG00000009583	MSTRG.11962.1		1	x
3	StringTie	exon	91529371	91529634	1000	+	.	ENSCHIG00000009583	MSTRG.11962.1		2	x
3	StringTie	exon	92559006	92562555	1000	-	.	MSTRG.11974	MSTRG.11974.3		1	u
3	StringTie	exon	92562585	92594005	1000	-	.	MSTRG.11974	MSTRG.11974.3		2	u
3	StringTie	exon	94696316	94698166	1000	-	.	MSTRG.11989	MSTRG.11989.1		1	u
3	StringTie	exon	94698996	94699556	1000	-	.	MSTRG.11989	MSTRG.11989.1		2	u
3	StringTie	exon	96746066	96746290	1000	-	.	MSTRG.11997	MSTRG.11997.1		1	u
3	StringTie	exon	96796469	96796568	1000	-	.	MSTRG.11997	MSTRG.11997.1		2	u
3	StringTie	exon	96802150	96802313	1000	-	.	MSTRG.11997	MSTRG.11997.1		3	u
3	StringTie	exon	98943952	98944241	1000	-	.	ENSCHIG00000025502	MSTRG.12018.1		1	i
3	StringTie	exon	98950261	98951774	1000	-	.	ENSCHIG00000025502	MSTRG.12018.1		2	i
3	StringTie	exon	99198673	99199506	1000	-	.	MSTRG.12028	MSTRG.12028.1		1	u
3	StringTie	exon	99204124	99204262	1000	-	.	MSTRG.12028	MSTRG.12028.1		2	u
3	StringTie	exon	99199051	99199498	1000	-	.	MSTRG.12028	MSTRG.12028.2		1	u
3	StringTie	exon	99204123	99204261	1000	-	.	MSTRG.12028	MSTRG.12028.2		2	u
3	StringTie	exon	100429624	100431931	1000	-	.	ENSCHIG00000009064	MSTRG.12076.1		1	j
3	StringTie	exon	100432180	100432268	1000	-	.	ENSCHIG00000009064	MSTRG.12076.1		2	j
3	StringTie	exon	100433122	100433232	1000	-	.	ENSCHIG00000009064	MSTRG.12076.1		3	j
3	StringTie	exon	100433754	100434060	1000	-	.	ENSCHIG00000009064	MSTRG.12076.1		4	j
3	StringTie	exon	100437151	100437335	1000	-	.	ENSCHIG00000009064	MSTRG.12076.1		5	j
3	StringTie	exon	100437692	100438195	1000	+	.	ENSCHIG00000010765	MSTRG.12077.1		1	o
3	StringTie	exon	100441871	100443152	1000	+	.	ENSCHIG00000010765	MSTRG.12077.1		2	o
3	StringTie	exon	101371978	101372076	1000	-	.	MSTRG.12104	MSTRG.12104.1		1	u
3	StringTie	exon	101372840	101372977	1000	-	.	MSTRG.12104	MSTRG.12104.1		2	u
3	StringTie	exon	101382134	101382160	1000	-	.	ENSCHIG00000023394	MSTRG.12106.1		1	x
3	StringTie	exon	101452125	101452318	1000	-	.	ENSCHIG00000023394	MSTRG.12106.1		2	x
3	StringTie	exon	101427601	101427622	1000	+	.	MSTRG.12108	MSTRG.12108.1		1	u
3	StringTie	exon	101479860	101479991	1000	+	.	MSTRG.12108	MSTRG.12108.1		2	u
3	StringTie	exon	101484610	101484750	1000	+	.	MSTRG.12108	MSTRG.12108.1		3	u
3	StringTie	exon	101479790	101479988	1000	+	.	MSTRG.12108	MSTRG.12108.2		1	u
3	StringTie	exon	101484610	101484799	1000	+	.	MSTRG.12108	MSTRG.12108.2		2	u
3	StringTie	exon	101479858	101479994	1000	+	.	MSTRG.12108	MSTRG.12108.3		1	u
3	StringTie	exon	101484609	101484750	1000	+	.	MSTRG.12108	MSTRG.12108.3		2	u
3	StringTie	exon	101613476	101613522	1000	+	.	ENSCHIG00000024791	MSTRG.12109.1		1	x
3	StringTie	exon	101666527	101666682	1000	+	.	ENSCHIG00000024791	MSTRG.12109.1		2	x
3	StringTie	exon	101664807	101664884	1000	+	.	MSTRG.12109	MSTRG.12109.2		1	u
3	StringTie	exon	101666526	101666673	1000	+	.	MSTRG.12109	MSTRG.12109.2		2	u
10	StringTie	exon	78993534	78993809	1000	+	.	MSTRG.1211	MSTRG.1211.1		1	u
10	StringTie	exon	78995414	78996342	1000	+	.	MSTRG.1211	MSTRG.1211.1		2	u
10	StringTie	exon	79002723	79003139	1000	+	.	MSTRG.1211	MSTRG.1211.1		3	u
3	StringTie	exon	103073976	103074116	1000	-	.	ENSCHIG00000012846	MSTRG.12118.1		1	j
3	StringTie	exon	103074552	103074708	1000	-	.	ENSCHIG00000012846	MSTRG.12118.1		2	j
3	StringTie	exon	103075242	103075341	1000	-	.	ENSCHIG00000012846	MSTRG.12118.1		3	j
3	StringTie	exon	103590460	103599313	1000	-	.	MSTRG.12134	MSTRG.12134.1		1	u
3	StringTie	exon	103642894	103643050	1000	-	.	MSTRG.12134	MSTRG.12134.1		2	u
3	StringTie	exon	103699169	103699208	1000	+	.	ENSCHIG00000009267	MSTRG.12144.1		1	j
3	StringTie	exon	103699523	103699631	1000	+	.	ENSCHIG00000009267	MSTRG.12144.1		2	j
3	StringTie	exon	103700199	103700309	1000	+	.	ENSCHIG00000009267	MSTRG.12144.1		3	j
3	StringTie	exon	103700601	103700779	1000	+	.	ENSCHIG00000009267	MSTRG.12144.1		4	j
3	StringTie	exon	103701809	103702408	1000	+	.	ENSCHIG00000009267	MSTRG.12144.1		5	j
3	StringTie	exon	104517419	104517573	1000	+	.	ENSCHIG00000012535	MSTRG.12162.1		1	j
3	StringTie	exon	104521125	104521674	1000	+	.	ENSCHIG00000012535	MSTRG.12162.1		2	j
3	StringTie	exon	104524191	104524318	1000	+	.	ENSCHIG00000012535	MSTRG.12162.1		3	j
3	StringTie	exon	104524914	104525441	1000	+	.	ENSCHIG00000012535	MSTRG.12162.1		4	j
3	StringTie	exon	104521777	104521795	1000	+	.	ENSCHIG00000012535	MSTRG.12162.3		1	j
3	StringTie	exon	104524191	104524318	1000	+	.	ENSCHIG00000012535	MSTRG.12162.3		2	j
3	StringTie	exon	104524914	104525441	1000	+	.	ENSCHIG00000012535	MSTRG.12162.3		3	j
3	StringTie	exon	104521802	104521828	1000	+	.	ENSCHIG00000012535	MSTRG.12162.4		1	j
3	StringTie	exon	104524191	104524318	1000	+	.	ENSCHIG00000012535	MSTRG.12162.4		2	j
3	StringTie	exon	104524914	104525424	1000	+	.	ENSCHIG00000012535	MSTRG.12162.4		3	j
3	StringTie	exon	104685873	104685993	1000	-	.	ENSCHIG00000018359	MSTRG.12171.3		1	j
3	StringTie	exon	104686230	104686296	1000	-	.	ENSCHIG00000018359	MSTRG.12171.3		2	j
3	StringTie	exon	104687669	104687732	1000	-	.	ENSCHIG00000018359	MSTRG.12171.3		3	j
3	StringTie	exon	104687871	104688025	1000	-	.	ENSCHIG00000018359	MSTRG.12171.3		4	j
3	StringTie	exon	104688199	104688526	1000	-	.	ENSCHIG00000018359	MSTRG.12171.3		5	j
3	StringTie	exon	104689904	104689928	1000	-	.	ENSCHIG00000018359	MSTRG.12171.3		6	j
10	StringTie	exon	79439038	79439556	1000	+	.	ENSCHIG00000014047	MSTRG.1219.1		1	j
10	StringTie	exon	79439661	79439721	1000	+	.	ENSCHIG00000014047	MSTRG.1219.1		2	j
10	StringTie	exon	79439798	79439865	1000	+	.	ENSCHIG00000014047	MSTRG.1219.1		3	j
10	StringTie	exon	79443441	79443505	1000	+	.	ENSCHIG00000014047	MSTRG.1219.1		4	j
10	StringTie	exon	79443871	79444423	1000	+	.	ENSCHIG00000014047	MSTRG.1219.1		5	j
3	StringTie	exon	111015427	111016601	1000	-	.	ENSCHIG00000018067	MSTRG.12256.2		1	j
3	StringTie	exon	111026205	111026411	1000	-	.	ENSCHIG00000018067	MSTRG.12256.2		2	j
3	StringTie	exon	111863310	111863537	1000	+	.	ENSCHIG00000023072	MSTRG.12280.1		1	j
3	StringTie	exon	111887652	111887706	1000	+	.	ENSCHIG00000023072	MSTRG.12280.1		2	j
3	StringTie	exon	111888516	111889961	1000	+	.	ENSCHIG00000023072	MSTRG.12280.1		3	j
1	StringTie	exon	51688549	51688934	1000	+	.	ENSCHIG00000005821	MSTRG.123.1		1	i
1	StringTie	exon	51692902	51695055	1000	+	.	ENSCHIG00000005821	MSTRG.123.1		2	i
10	StringTie	exon	79663103	79663141	1000	+	.	ENSCHIG00000003839	MSTRG.1230.1		1	o
10	StringTie	exon	79664690	79665339	1000	+	.	ENSCHIG00000003839	MSTRG.1230.1		2	o
10	StringTie	exon	79666836	79667914	1000	+	.	ENSCHIG00000003839	MSTRG.1230.1		3	o
3	StringTie	exon	119761439	119761580	1000	+	.	ENSCHIG00000020090	MSTRG.12329.2		1	j
3	StringTie	exon	119767554	119767640	1000	+	.	ENSCHIG00000020090	MSTRG.12329.2		2	j
3	StringTie	exon	119767891	119767976	1000	+	.	ENSCHIG00000020090	MSTRG.12329.2		3	j
3	StringTie	exon	119770671	119770752	1000	+	.	ENSCHIG00000020090	MSTRG.12329.2		4	j
3	StringTie	exon	119772993	119773174	1000	+	.	ENSCHIG00000020090	MSTRG.12329.2		5	j
3	StringTie	exon	119775076	119775105	1000	+	.	ENSCHIG00000020090	MSTRG.12329.2		6	j
3	StringTie	exon	119776913	119782510	1000	+	.	ENSCHIG00000020090	MSTRG.12329.2		7	j
4	StringTie	exon	600625	602707	1000	-	.	ENSCHIG00000018892	MSTRG.12336.1		1	i
4	StringTie	exon	604338	604480	1000	-	.	ENSCHIG00000018892	MSTRG.12336.1		2	i
4	StringTie	exon	6631161	6631460	1000	-	.	ENSCHIG00000017911	MSTRG.12377.3		1	j
4	StringTie	exon	6792131	6792146	1000	-	.	ENSCHIG00000017911	MSTRG.12377.3		2	j
4	StringTie	exon	6793092	6793140	1000	-	.	ENSCHIG00000017911	MSTRG.12377.3		3	j
4	StringTie	exon	6797018	6797087	1000	-	.	ENSCHIG00000017911	MSTRG.12377.3		4	j
4	StringTie	exon	6755843	6756237	1000	-	.	ENSCHIG00000019898	MSTRG.12377.6		1	o
4	StringTie	exon	7156335	7156429	1000	-	.	ENSCHIG00000019898	MSTRG.12377.6		2	o
4	StringTie	exon	7194501	7194537	1000	+	.	MSTRG.12391	MSTRG.12391.1		1	u
4	StringTie	exon	7194702	7194962	1000	+	.	MSTRG.12391	MSTRG.12391.1		2	u
4	StringTie	exon	7195828	7196049	1000	+	.	MSTRG.12391	MSTRG.12391.1		3	u
4	StringTie	exon	20649571	20650613	1000	-	.	ENSCHIG00000014580	MSTRG.12474.1		1	o
4	StringTie	exon	20650825	20650910	1000	-	.	ENSCHIG00000014580	MSTRG.12474.1		2	o
4	StringTie	exon	20686149	20686291	1000	-	.	ENSCHIG00000014580	MSTRG.12474.1		3	o
4	StringTie	exon	20920931	20922800	1000	-	.	ENSCHIG00000013880	MSTRG.12477.1		1	j
4	StringTie	exon	20924161	20924214	1000	-	.	ENSCHIG00000013880	MSTRG.12477.1		2	j
4	StringTie	exon	20936641	20936788	1000	-	.	ENSCHIG00000013880	MSTRG.12477.1		3	j
4	StringTie	exon	21028541	21028650	1000	+	.	ENSCHIG00000011732	MSTRG.12479.3		1	o
4	StringTie	exon	21028823	21029287	1000	+	.	ENSCHIG00000011732	MSTRG.12479.3		2	o
4	StringTie	exon	25331330	25331778	1000	+	.	ENSCHIG00000010380	MSTRG.12502.1		1	x
4	StringTie	exon	25332636	25333740	1000	+	.	ENSCHIG00000010380	MSTRG.12502.1		2	x
4	StringTie	exon	25358996	25359092	1000	+	.	ENSCHIG00000010380	MSTRG.12502.1		3	x
4	StringTie	exon	25385566	25385681	1000	+	.	ENSCHIG00000010380	MSTRG.12502.1		4	x
4	StringTie	exon	25410498	25410668	1000	+	.	ENSCHIG00000010380	MSTRG.12502.1		5	x
4	StringTie	exon	25451872	25451926	1000	+	.	ENSCHIG00000010380	MSTRG.12502.1		6	x
4	StringTie	exon	25486686	25550023	1000	+	.	ENSCHIG00000010380	MSTRG.12502.1		7	x
4	StringTie	exon	25331457	25331778	1000	+	.	ENSCHIG00000010380	MSTRG.12502.2		1	x
4	StringTie	exon	25332636	25332802	1000	+	.	ENSCHIG00000010380	MSTRG.12502.2		2	x
4	StringTie	exon	25333564	25333740	1000	+	.	ENSCHIG00000010380	MSTRG.12502.2		3	x
4	StringTie	exon	25358996	25359092	1000	+	.	ENSCHIG00000010380	MSTRG.12502.2		4	x
4	StringTie	exon	25385566	25385681	1000	+	.	ENSCHIG00000010380	MSTRG.12502.2		5	x
4	StringTie	exon	25410498	25410668	1000	+	.	ENSCHIG00000010380	MSTRG.12502.2		6	x
4	StringTie	exon	25451872	25451926	1000	+	.	ENSCHIG00000010380	MSTRG.12502.2		7	x
4	StringTie	exon	25486686	25487125	1000	+	.	ENSCHIG00000010380	MSTRG.12502.2		8	x
4	StringTie	exon	25534821	25550033	1000	+	.	ENSCHIG00000010380	MSTRG.12502.2		9	x
4	StringTie	exon	25331457	25331778	1000	+	.	ENSCHIG00000010380	MSTRG.12502.3		1	x
4	StringTie	exon	25332636	25333740	1000	+	.	ENSCHIG00000010380	MSTRG.12502.3		2	x
4	StringTie	exon	25358996	25359092	1000	+	.	ENSCHIG00000010380	MSTRG.12502.3		3	x
4	StringTie	exon	25385566	25385681	1000	+	.	ENSCHIG00000010380	MSTRG.12502.3		4	x
4	StringTie	exon	25391531	25392725	1000	+	.	ENSCHIG00000010380	MSTRG.12502.3		5	x
4	StringTie	exon	25410498	25410668	1000	+	.	ENSCHIG00000010380	MSTRG.12502.3		6	x
4	StringTie	exon	25451872	25451926	1000	+	.	ENSCHIG00000010380	MSTRG.12502.3		7	x
4	StringTie	exon	25483056	25483175	1000	+	.	ENSCHIG00000010380	MSTRG.12502.3		8	x
4	StringTie	exon	25486686	25507644	1000	+	.	ENSCHIG00000010380	MSTRG.12502.3		9	x
4	StringTie	exon	25331499	25331778	1000	+	.	MSTRG.12502	MSTRG.12502.4		1	u
4	StringTie	exon	25332636	25358018	1000	+	.	MSTRG.12502	MSTRG.12502.4		2	u
4	StringTie	exon	25365346	25375022	1000	+	.	MSTRG.12502	MSTRG.12502.4		3	u
4	StringTie	exon	25378161	25384568	1000	+	.	MSTRG.12502	MSTRG.12502.4		4	u
4	StringTie	exon	25333329	25333740	1000	+	.	ENSCHIG00000010380	MSTRG.12502.5		1	x
4	StringTie	exon	25358996	25359092	1000	+	.	ENSCHIG00000010380	MSTRG.12502.5		2	x
4	StringTie	exon	25385566	25385681	1000	+	.	ENSCHIG00000010380	MSTRG.12502.5		3	x
4	StringTie	exon	25410498	25410668	1000	+	.	ENSCHIG00000010380	MSTRG.12502.5		4	x
4	StringTie	exon	25451872	25451926	1000	+	.	ENSCHIG00000010380	MSTRG.12502.5		5	x
4	StringTie	exon	25486686	25487125	1000	+	.	ENSCHIG00000010380	MSTRG.12502.5		6	x
4	StringTie	exon	25518958	25529429	1000	+	.	ENSCHIG00000010380	MSTRG.12502.5		7	x
4	StringTie	exon	25334299	25341656	1000	+	.	MSTRG.12502	MSTRG.12502.6		1	u
4	StringTie	exon	25344341	25349916	1000	+	.	MSTRG.12502	MSTRG.12502.6		2	u
4	StringTie	exon	25342974	25345856	1000	+	.	MSTRG.12502	MSTRG.12502.7		1	u
4	StringTie	exon	25346669	25349915	1000	+	.	MSTRG.12502	MSTRG.12502.7		2	u
4	StringTie	exon	25419244	25419284	1000	+	.	MSTRG.12504	MSTRG.12504.1		1	u
4	StringTie	exon	25419403	25431829	1000	+	.	MSTRG.12504	MSTRG.12504.1		2	u
4	StringTie	exon	25969100	25969201	1000	+	.	ENSCHIG00000015511	MSTRG.12509.2		1	j
4	StringTie	exon	25984346	25984409	1000	+	.	ENSCHIG00000015511	MSTRG.12509.2		2	j
4	StringTie	exon	25994287	25994394	1000	+	.	ENSCHIG00000015511	MSTRG.12509.2		3	j
4	StringTie	exon	25994521	25997083	1000	+	.	ENSCHIG00000015511	MSTRG.12509.2		4	j
4	StringTie	exon	26733116	26736944	1000	-	.	ENSCHIG00000008143	MSTRG.12516.1		1	o
4	StringTie	exon	26742577	26742906	1000	-	.	ENSCHIG00000008143	MSTRG.12516.1		2	o
4	StringTie	exon	27473821	27474198	1000	-	.	ENSCHIG00000009991	MSTRG.12528.1		1	o
4	StringTie	exon	27476127	27476224	1000	-	.	ENSCHIG00000009991	MSTRG.12528.1		2	o
4	StringTie	exon	27481514	27483003	1000	-	.	ENSCHIG00000009991	MSTRG.12528.1		3	o
4	StringTie	exon	27483865	27484026	1000	-	.	ENSCHIG00000009991	MSTRG.12528.1		4	o
10	StringTie	exon	80470845	80471887	1000	+	.	MSTRG.1254	MSTRG.1254.1		1	u
10	StringTie	exon	80476113	80476200	1000	+	.	MSTRG.1254	MSTRG.1254.1		2	u
10	StringTie	exon	80470855	80471887	1000	+	.	MSTRG.1254	MSTRG.1254.2		1	u
10	StringTie	exon	80476129	80476440	1000	+	.	MSTRG.1254	MSTRG.1254.2		2	u
4	StringTie	exon	31965654	31985141	1000	+	.	ENSCHIG00000020009	MSTRG.12540.1		1	x
4	StringTie	exon	31985248	31993785	1000	+	.	ENSCHIG00000020009	MSTRG.12540.1		2	x
4	StringTie	exon	32317509	32317529	1000	+	.	ENSCHIG00000014906	MSTRG.12544.1		1	j
4	StringTie	exon	32317835	32317879	1000	+	.	ENSCHIG00000014906	MSTRG.12544.1		2	j
4	StringTie	exon	32320889	32321005	1000	+	.	ENSCHIG00000014906	MSTRG.12544.1		3	j
4	StringTie	exon	32327979	32328044	1000	+	.	ENSCHIG00000014906	MSTRG.12544.1		4	j
4	StringTie	exon	32332581	32333463	1000	+	.	ENSCHIG00000014906	MSTRG.12544.1		5	j
4	StringTie	exon	32334215	32337603	1000	+	.	ENSCHIG00000014906	MSTRG.12544.1		6	j
4	StringTie	exon	37649911	37650190	1000	-	.	MSTRG.12556	MSTRG.12556.1		1	u
4	StringTie	exon	37650311	37650480	1000	-	.	MSTRG.12556	MSTRG.12556.1		2	u
4	StringTie	exon	39230414	39230669	1000	-	.	ENSCHIG00000021871	MSTRG.12565.1		1	o
4	StringTie	exon	39230861	39242015	1000	-	.	ENSCHIG00000021871	MSTRG.12565.1		2	o
4	StringTie	exon	43566214	43566406	1000	-	.	ENSCHIG00000011273	MSTRG.12595.1		1	j
4	StringTie	exon	43566694	43566856	1000	-	.	ENSCHIG00000011273	MSTRG.12595.1		2	j
4	StringTie	exon	43567197	43567286	1000	-	.	ENSCHIG00000011273	MSTRG.12595.1		3	j
4	StringTie	exon	43568736	43568784	1000	-	.	ENSCHIG00000011273	MSTRG.12595.1		4	j
4	StringTie	exon	43569105	43569258	1000	-	.	ENSCHIG00000011273	MSTRG.12595.1		5	j
4	StringTie	exon	45627113	45629448	1000	-	.	ENSCHIG00000024158	MSTRG.12606.2		1	j
4	StringTie	exon	45631182	45631281	1000	-	.	ENSCHIG00000024158	MSTRG.12606.2		2	j
4	StringTie	exon	45635257	45635331	1000	-	.	ENSCHIG00000024158	MSTRG.12606.2		3	j
4	StringTie	exon	45636298	45636439	1000	-	.	ENSCHIG00000024158	MSTRG.12606.2		4	j
4	StringTie	exon	45638104	45638308	1000	-	.	ENSCHIG00000024158	MSTRG.12606.2		5	j
4	StringTie	exon	45638387	45638514	1000	-	.	ENSCHIG00000024158	MSTRG.12606.2		6	j
4	StringTie	exon	45639091	45639287	1000	-	.	ENSCHIG00000024158	MSTRG.12606.2		7	j
4	StringTie	exon	45627149	45629448	1000	-	.	ENSCHIG00000024158	MSTRG.12606.5		1	j
4	StringTie	exon	45631182	45635331	1000	-	.	ENSCHIG00000024158	MSTRG.12606.5		2	j
4	StringTie	exon	45636298	45636439	1000	-	.	ENSCHIG00000024158	MSTRG.12606.5		3	j
4	StringTie	exon	45638104	45638280	1000	-	.	ENSCHIG00000024158	MSTRG.12606.5		4	j
4	StringTie	exon	45638387	45639286	1000	-	.	ENSCHIG00000024158	MSTRG.12606.5		5	j
4	StringTie	exon	49490380	49495339	1000	-	.	ENSCHIG00000025853	MSTRG.12618.1		1	j
4	StringTie	exon	49495450	49495626	1000	-	.	ENSCHIG00000025853	MSTRG.12618.1		2	j
4	StringTie	exon	49497330	49497491	1000	-	.	ENSCHIG00000025853	MSTRG.12618.1		3	j
4	StringTie	exon	51265827	51266086	1000	+	.	MSTRG.12627	MSTRG.12627.1		1	u
4	StringTie	exon	51269443	51270063	1000	+	.	MSTRG.12627	MSTRG.12627.1		2	u
4	StringTie	exon	51283099	51283574	1000	+	.	MSTRG.12630	MSTRG.12630.1		1	u
4	StringTie	exon	51290865	51291811	1000	+	.	MSTRG.12630	MSTRG.12630.1		2	u
4	StringTie	exon	53619876	53620137	1000	+	.	ENSCHIG00000010520	MSTRG.12644.1		1	o
4	StringTie	exon	53620671	53621387	1000	+	.	ENSCHIG00000010520	MSTRG.12644.1		2	o
4	StringTie	exon	53623097	53624735	1000	+	.	ENSCHIG00000010520	MSTRG.12644.1		3	o
4	StringTie	exon	56487674	56488441	1000	-	.	ENSCHIG00000011709	MSTRG.12664.1		1	j
4	StringTie	exon	56489358	56494066	1000	-	.	ENSCHIG00000011709	MSTRG.12664.1		2	j
4	StringTie	exon	56495192	56495222	1000	-	.	ENSCHIG00000011709	MSTRG.12664.1		3	j
4	StringTie	exon	56499156	56499307	1000	-	.	ENSCHIG00000011709	MSTRG.12664.1		4	j
4	StringTie	exon	62494783	62495959	1000	-	.	ENSCHIG00000007417	MSTRG.12675.1		1	o
4	StringTie	exon	62730985	62731087	1000	-	.	ENSCHIG00000007417	MSTRG.12675.1		2	o
4	StringTie	exon	62815431	62815496	1000	-	.	ENSCHIG00000007417	MSTRG.12675.1		3	o
4	StringTie	exon	62970839	62970926	1000	-	.	ENSCHIG00000007417	MSTRG.12675.1		4	o
4	StringTie	exon	62495036	62495959	1000	-	.	ENSCHIG00000009535	MSTRG.12675.3		1	j
4	StringTie	exon	62730985	62731087	1000	-	.	ENSCHIG00000009535	MSTRG.12675.3		2	j
4	StringTie	exon	62815431	62815496	1000	-	.	ENSCHIG00000009535	MSTRG.12675.3		3	j
4	StringTie	exon	63043233	63043331	1000	-	.	ENSCHIG00000009535	MSTRG.12675.3		4	j
4	StringTie	exon	63384116	63384219	1000	-	.	ENSCHIG00000009535	MSTRG.12675.3		5	j
4	StringTie	exon	63423329	63423463	1000	-	.	ENSCHIG00000009535	MSTRG.12675.3		6	j
4	StringTie	exon	64891177	64892671	1000	-	.	MSTRG.12686	MSTRG.12686.1		1	u
4	StringTie	exon	64893126	64893641	1000	-	.	MSTRG.12686	MSTRG.12686.1		2	u
10	StringTie	exon	80622693	80623725	1000	-	.	MSTRG.1269	MSTRG.1269.1		1	u
10	StringTie	exon	80623809	80624582	1000	-	.	MSTRG.1269	MSTRG.1269.1		2	u
4	StringTie	exon	68384927	68385661	1000	+	.	ENSCHIG00000013089	MSTRG.12695.2		1	j
4	StringTie	exon	68390074	68392308	1000	+	.	ENSCHIG00000013089	MSTRG.12695.2		2	j
4	StringTie	exon	72149477	72149717	1000	-	.	MSTRG.12720	MSTRG.12720.1		1	u
4	StringTie	exon	72188837	72188972	1000	-	.	MSTRG.12720	MSTRG.12720.1		2	u
4	StringTie	exon	72196083	72196461	1000	-	.	MSTRG.12720	MSTRG.12720.1		3	u
4	StringTie	exon	72181367	72182772	1000	-	.	MSTRG.12720	MSTRG.12720.2		1	u
4	StringTie	exon	72188837	72188972	1000	-	.	MSTRG.12720	MSTRG.12720.2		2	u
4	StringTie	exon	72196083	72196461	1000	-	.	MSTRG.12720	MSTRG.12720.2		3	u
4	StringTie	exon	74099040	74099186	1000	+	.	MSTRG.12731	MSTRG.12731.1		1	u
4	StringTie	exon	74099405	74134236	1000	+	.	MSTRG.12731	MSTRG.12731.1		2	u
4	StringTie	exon	76744965	76748656	1000	+	.	ENSCHIG00000006062	MSTRG.12753.1		1	i
4	StringTie	exon	76750998	76752581	1000	+	.	ENSCHIG00000006062	MSTRG.12753.1		2	i
4	StringTie	exon	76811125	76813000	1000	-	.	ENSCHIG00000008578	MSTRG.12754.1		1	o
4	StringTie	exon	76816015	76816208	1000	-	.	ENSCHIG00000008578	MSTRG.12754.1		2	o
4	StringTie	exon	87233054	87233617	1000	-	.	ENSCHIG00000023437	MSTRG.12775.1		1	j
4	StringTie	exon	87234868	87234972	1000	-	.	ENSCHIG00000023437	MSTRG.12775.1		2	j
4	StringTie	exon	87236005	87236055	1000	-	.	ENSCHIG00000023437	MSTRG.12775.1		3	j
4	StringTie	exon	87253767	87254040	1000	-	.	ENSCHIG00000023437	MSTRG.12775.1		4	j
4	StringTie	exon	87254569	87254903	1000	-	.	ENSCHIG00000023437	MSTRG.12775.1		5	j
4	StringTie	exon	88442521	88442771	1000	+	.	ENSCHIG00000016691	MSTRG.12785.1		1	o
4	StringTie	exon	88443300	88453044	1000	+	.	ENSCHIG00000016691	MSTRG.12785.1		2	o
4	StringTie	exon	88456118	88456283	1000	+	.	ENSCHIG00000016691	MSTRG.12785.1		3	o
4	StringTie	exon	88457190	88457378	1000	+	.	ENSCHIG00000016691	MSTRG.12785.1		4	o
4	StringTie	exon	88459081	88459196	1000	+	.	ENSCHIG00000016691	MSTRG.12785.1		5	o
4	StringTie	exon	88460174	88460299	1000	+	.	ENSCHIG00000016691	MSTRG.12785.1		6	o
4	StringTie	exon	88460610	88460677	1000	+	.	ENSCHIG00000016691	MSTRG.12785.1		7	o
4	StringTie	exon	88460851	88461668	1000	+	.	ENSCHIG00000016691	MSTRG.12785.1		8	o
4	StringTie	exon	89029830	89030982	1000	-	.	MSTRG.12793	MSTRG.12793.1		1	u
4	StringTie	exon	89031489	89033289	1000	-	.	MSTRG.12793	MSTRG.12793.1		2	u
4	StringTie	exon	89030517	89030982	1000	-	.	MSTRG.12793	MSTRG.12793.2		1	u
4	StringTie	exon	89031489	89031514	1000	-	.	MSTRG.12793	MSTRG.12793.2		2	u
4	StringTie	exon	89032692	89033285	1000	-	.	MSTRG.12793	MSTRG.12793.2		3	u
4	StringTie	exon	93165763	93165900	1000	+	.	ENSCHIG00000020379	MSTRG.12807.1		1	o
4	StringTie	exon	93165980	93166229	1000	+	.	ENSCHIG00000020379	MSTRG.12807.1		2	o
4	StringTie	exon	101517417	101517632	1000	+	.	ENSCHIG00000014929	MSTRG.12828.1		1	j
4	StringTie	exon	101517735	101518019	1000	+	.	ENSCHIG00000014929	MSTRG.12828.1		2	j
4	StringTie	exon	101519390	101519478	1000	+	.	ENSCHIG00000014929	MSTRG.12828.1		3	j
4	StringTie	exon	101520100	101520160	1000	+	.	ENSCHIG00000014929	MSTRG.12828.1		4	j
4	StringTie	exon	101524965	101525213	1000	+	.	ENSCHIG00000014929	MSTRG.12828.1		5	j
4	StringTie	exon	104861693	104865197	1000	-	.	ENSCHIG00000017252	MSTRG.12832.4		1	j
4	StringTie	exon	104932364	104932463	1000	-	.	ENSCHIG00000017252	MSTRG.12832.4		2	j
4	StringTie	exon	104968028	104968137	1000	-	.	ENSCHIG00000017252	MSTRG.12832.4		3	j
4	StringTie	exon	106593661	106593854	1000	+	.	ENSCHIG00000020492	MSTRG.12839.1		1	j
4	StringTie	exon	106612168	106612261	1000	+	.	ENSCHIG00000020492	MSTRG.12839.1		2	j
4	StringTie	exon	106617153	106617429	1000	+	.	ENSCHIG00000020492	MSTRG.12839.1		3	j
4	StringTie	exon	108568981	108569121	1000	+	.	MSTRG.12850	MSTRG.12850.1		1	u
4	StringTie	exon	108575288	108575484	1000	+	.	MSTRG.12850	MSTRG.12850.1		2	u
4	StringTie	exon	109375277	109376171	1000	-	.	ENSCHIG00000024748	MSTRG.12857.1		1	j
4	StringTie	exon	109376243	109376985	1000	-	.	ENSCHIG00000024748	MSTRG.12857.1		2	j
4	StringTie	exon	109378102	109380527	1000	-	.	ENSCHIG00000024748	MSTRG.12857.1		3	j
4	StringTie	exon	109384880	109384975	1000	-	.	ENSCHIG00000024748	MSTRG.12857.1		4	j
4	StringTie	exon	109377312	109378918	1000	-	.	ENSCHIG00000024748	MSTRG.12857.2		1	j
4	StringTie	exon	109379864	109380527	1000	-	.	ENSCHIG00000024748	MSTRG.12857.2		2	j
4	StringTie	exon	109384880	109384975	1000	-	.	ENSCHIG00000024748	MSTRG.12857.2		3	j
5	StringTie	exon	9974070	9974984	1000	-	.	ENSCHIG00000026657	MSTRG.12914.1		1	x
5	StringTie	exon	10046593	10046765	1000	-	.	ENSCHIG00000026657	MSTRG.12914.1		2	x
5	StringTie	exon	11002573	11002614	1000	+	.	ENSCHIG00000022919	MSTRG.12918.1		1	x
5	StringTie	exon	11076948	11077118	1000	+	.	ENSCHIG00000022919	MSTRG.12918.1		2	x
5	StringTie	exon	12090221	12090330	1000	+	.	ENSCHIG00000021548	MSTRG.12922.1		1	i
5	StringTie	exon	12091886	12092129	1000	+	.	ENSCHIG00000021548	MSTRG.12922.1		2	i
5	StringTie	exon	25692521	25693593	1000	+	.	MSTRG.12972	MSTRG.12972.1		1	u
5	StringTie	exon	25694443	25704453	1000	+	.	MSTRG.12972	MSTRG.12972.1		2	u
5	StringTie	exon	25705957	25706084	1000	+	.	MSTRG.12972	MSTRG.12972.1		3	u
5	StringTie	exon	25714249	25714545	1000	+	.	MSTRG.12972	MSTRG.12972.1		4	u
5	StringTie	exon	25770883	25771158	1000	+	.	MSTRG.12977	MSTRG.12977.1		1	u
5	StringTie	exon	25771586	25772004	1000	+	.	MSTRG.12977	MSTRG.12977.1		2	u
5	StringTie	exon	25773756	25773996	1000	+	.	MSTRG.12977	MSTRG.12977.1		3	u
5	StringTie	exon	26308778	26311607	1000	-	.	ENSCHIG00000004451	MSTRG.12987.1		1	j
5	StringTie	exon	26312887	26313251	1000	-	.	ENSCHIG00000004451	MSTRG.12987.1		2	j
5	StringTie	exon	26313648	26313686	1000	-	.	ENSCHIG00000004451	MSTRG.12987.1		3	j
5	StringTie	exon	26314280	26314390	1000	-	.	ENSCHIG00000004451	MSTRG.12987.1		4	j
10	StringTie	exon	85625640	85638958	1000	-	.	ENSCHIG00000011806	MSTRG.1304.1		1	x
10	StringTie	exon	85641401	85641757	1000	-	.	ENSCHIG00000011806	MSTRG.1304.1		2	x
5	StringTie	exon	29435605	29436240	1000	-	.	ENSCHIG00000007195	MSTRG.13045.1		1	o
5	StringTie	exon	29440161	29440370	1000	-	.	ENSCHIG00000007195	MSTRG.13045.1		2	o
5	StringTie	exon	30752859	30753072	1000	+	.	ENSCHIG00000026147	MSTRG.13073.5		1	j
5	StringTie	exon	30753216	30753942	1000	+	.	ENSCHIG00000026147	MSTRG.13073.5		2	j
5	StringTie	exon	33259330	33259611	1000	+	.	MSTRG.13086	MSTRG.13086.1		1	u
5	StringTie	exon	33312102	33312189	1000	+	.	MSTRG.13086	MSTRG.13086.1		2	u
5	StringTie	exon	33327198	33333762	1000	+	.	MSTRG.13086	MSTRG.13086.1		3	u
5	StringTie	exon	34055821	34062038	1000	+	.	MSTRG.13094	MSTRG.13094.2		1	u
5	StringTie	exon	34062195	34065256	1000	+	.	MSTRG.13094	MSTRG.13094.2		2	u
5	StringTie	exon	48729128	48729366	1000	-	.	ENSCHIG00000014883	MSTRG.13155.1		1	x
5	StringTie	exon	48747619	48756925	1000	-	.	ENSCHIG00000014883	MSTRG.13155.1		2	x
5	StringTie	exon	55533483	55533777	1000	+	.	MSTRG.13194	MSTRG.13194.1		1	u
5	StringTie	exon	55534146	55534234	1000	+	.	MSTRG.13194	MSTRG.13194.1		2	u
5	StringTie	exon	55535049	55535109	1000	+	.	MSTRG.13194	MSTRG.13194.1		3	u
5	StringTie	exon	55535233	55535957	1000	+	.	MSTRG.13194	MSTRG.13194.1		4	u
5	StringTie	exon	56580157	56580571	1000	-	.	MSTRG.13229	MSTRG.13229.1		1	u
5	StringTie	exon	56580827	56580849	1000	-	.	MSTRG.13229	MSTRG.13229.1		2	u
5	StringTie	exon	56581533	56581818	1000	-	.	MSTRG.13229	MSTRG.13229.1		3	u
5	StringTie	exon	56580175	56580571	1000	-	.	MSTRG.13229	MSTRG.13229.2		1	u
5	StringTie	exon	56580827	56580849	1000	-	.	MSTRG.13229	MSTRG.13229.2		2	u
5	StringTie	exon	56581533	56581557	1000	-	.	MSTRG.13229	MSTRG.13229.2		3	u
5	StringTie	exon	56581672	56581818	1000	-	.	MSTRG.13229	MSTRG.13229.2		4	u
5	StringTie	exon	56580262	56580571	1000	+	.	MSTRG.13230	MSTRG.13230.1		1	u
5	StringTie	exon	56580827	56580849	1000	+	.	MSTRG.13230	MSTRG.13230.1		2	u
5	StringTie	exon	56581533	56581671	1000	+	.	MSTRG.13230	MSTRG.13230.1		3	u
5	StringTie	exon	56620789	56621047	1000	+	.	MSTRG.13233	MSTRG.13233.1		1	u
5	StringTie	exon	56624322	56624461	1000	+	.	MSTRG.13233	MSTRG.13233.1		2	u
5	StringTie	exon	56625975	56626065	1000	+	.	MSTRG.13233	MSTRG.13233.1		3	u
10	StringTie	exon	87915645	87915734	1000	+	.	ENSCHIG00000011315	MSTRG.1324.1		1	j
10	StringTie	exon	87916976	87917021	1000	+	.	ENSCHIG00000011315	MSTRG.1324.1		2	j
10	StringTie	exon	87917835	87917951	1000	+	.	ENSCHIG00000011315	MSTRG.1324.1		3	j
5	StringTie	exon	56856332	56856440	1000	-	.	ENSCHIG00000013335	MSTRG.13248.1		1	x
5	StringTie	exon	56869012	56870859	1000	-	.	ENSCHIG00000013335	MSTRG.13248.1		2	x
5	StringTie	exon	57076628	57076666	1000	+	.	ENSCHIG00000014481	MSTRG.13255.1		1	o
5	StringTie	exon	57159327	57159561	1000	+	.	ENSCHIG00000014481	MSTRG.13255.1		2	o
5	StringTie	exon	57088942	57088979	1000	+	.	ENSCHIG00000014481	MSTRG.13255.2		1	o
5	StringTie	exon	57159327	57159560	1000	+	.	ENSCHIG00000014481	MSTRG.13255.2		2	o
5	StringTie	exon	60354370	60354405	1000	+	.	MSTRG.13270	MSTRG.13270.1		1	u
5	StringTie	exon	60354665	60354810	1000	+	.	MSTRG.13270	MSTRG.13270.1		2	u
5	StringTie	exon	60382442	60383271	1000	+	.	MSTRG.13270	MSTRG.13270.1		3	u
5	StringTie	exon	60383777	60383973	1000	+	.	MSTRG.13270	MSTRG.13270.1		4	u
5	StringTie	exon	60384511	60384701	1000	+	.	MSTRG.13270	MSTRG.13270.1		5	u
5	StringTie	exon	60385752	60385880	1000	+	.	MSTRG.13270	MSTRG.13270.1		6	u
5	StringTie	exon	60421307	60421511	1000	+	.	MSTRG.13270	MSTRG.13270.1		7	u
5	StringTie	exon	60452381	60452543	1000	+	.	MSTRG.13270	MSTRG.13270.1		8	u
5	StringTie	exon	60452640	60455630	1000	+	.	MSTRG.13270	MSTRG.13270.1		9	u
5	StringTie	exon	60354370	60354405	1000	+	.	MSTRG.13270	MSTRG.13270.2		1	u
5	StringTie	exon	60354665	60354810	1000	+	.	MSTRG.13270	MSTRG.13270.2		2	u
5	StringTie	exon	60382442	60382592	1000	+	.	MSTRG.13270	MSTRG.13270.2		3	u
5	StringTie	exon	60383091	60383973	1000	+	.	MSTRG.13270	MSTRG.13270.2		4	u
5	StringTie	exon	60384511	60384701	1000	+	.	MSTRG.13270	MSTRG.13270.2		5	u
5	StringTie	exon	60385752	60385880	1000	+	.	MSTRG.13270	MSTRG.13270.2		6	u
5	StringTie	exon	60421307	60421511	1000	+	.	MSTRG.13270	MSTRG.13270.2		7	u
5	StringTie	exon	60452381	60452543	1000	+	.	MSTRG.13270	MSTRG.13270.2		8	u
5	StringTie	exon	60452640	60455630	1000	+	.	MSTRG.13270	MSTRG.13270.2		9	u
1	StringTie	exon	54161326	54161350	1000	-	.	ENSCHIG00000012599	MSTRG.133.1		1	o
1	StringTie	exon	54187054	54187701	1000	-	.	ENSCHIG00000012599	MSTRG.133.1		2	o
1	StringTie	exon	54161327	54161350	1000	-	.	ENSCHIG00000012599	MSTRG.133.2		1	o
1	StringTie	exon	54187803	54188260	1000	-	.	ENSCHIG00000012599	MSTRG.133.2		2	o
1	StringTie	exon	54169784	54169800	1000	-	.	ENSCHIG00000012599	MSTRG.133.3		1	o
1	StringTie	exon	54187054	54187701	1000	-	.	ENSCHIG00000012599	MSTRG.133.3		2	o
5	StringTie	exon	67513079	67513394	1000	+	.	MSTRG.13322	MSTRG.13322.1		1	u
5	StringTie	exon	67530343	67530367	1000	+	.	MSTRG.13322	MSTRG.13322.1		2	u
5	StringTie	exon	67550338	67550373	1000	+	.	MSTRG.13322	MSTRG.13322.1		3	u
5	StringTie	exon	67551183	67551262	1000	+	.	MSTRG.13322	MSTRG.13322.1		4	u
5	StringTie	exon	67552254	67552287	1000	+	.	MSTRG.13322	MSTRG.13322.1		5	u
5	StringTie	exon	67557560	67558636	1000	+	.	MSTRG.13322	MSTRG.13322.1		6	u
5	StringTie	exon	68920817	68921055	1000	+	.	ENSCHIG00000015467	MSTRG.13330.1		1	j
5	StringTie	exon	68933379	68933445	1000	+	.	ENSCHIG00000015467	MSTRG.13330.1		2	j
5	StringTie	exon	68936622	68948051	1000	+	.	ENSCHIG00000015467	MSTRG.13330.1		3	j
1	StringTie	exon	54184569	54184594	1000	-	.	ENSCHIG00000012599	MSTRG.134.1		1	o
1	StringTie	exon	54186146	54186825	1000	-	.	ENSCHIG00000012599	MSTRG.134.1		2	o
5	StringTie	exon	83412578	83413493	1000	-	.	ENSCHIG00000023135	MSTRG.13431.1		1	j
5	StringTie	exon	83413571	83413658	1000	-	.	ENSCHIG00000023135	MSTRG.13431.1		2	j
5	StringTie	exon	83419249	83419624	1000	-	.	ENSCHIG00000023135	MSTRG.13431.1		3	j
5	StringTie	exon	84043142	84043685	1000	+	.	MSTRG.13436	MSTRG.13436.2		1	u
5	StringTie	exon	84208297	84208377	1000	+	.	MSTRG.13436	MSTRG.13436.2		2	u
5	StringTie	exon	84253147	84253223	1000	+	.	MSTRG.13436	MSTRG.13436.2		3	u
5	StringTie	exon	84359145	84359229	1000	+	.	MSTRG.13436	MSTRG.13436.2		4	u
5	StringTie	exon	84436171	84436231	1000	+	.	MSTRG.13436	MSTRG.13436.2		5	u
5	StringTie	exon	84603146	84604150	1000	+	.	MSTRG.13436	MSTRG.13436.2		6	u
10	StringTie	exon	89329277	89334020	1000	+	.	ENSCHIG00000015447	MSTRG.1344.3		1	j
10	StringTie	exon	89334552	89335253	1000	+	.	ENSCHIG00000015447	MSTRG.1344.3		2	j
5	StringTie	exon	87252015	87254786	1000	-	.	ENSCHIG00000026904	MSTRG.13446.1		1	j
5	StringTie	exon	87256915	87256996	1000	-	.	ENSCHIG00000026904	MSTRG.13446.1		2	j
5	StringTie	exon	87257767	87257945	1000	-	.	ENSCHIG00000026904	MSTRG.13446.1		3	j
5	StringTie	exon	87259538	87259629	1000	-	.	ENSCHIG00000026904	MSTRG.13446.1		4	j
5	StringTie	exon	87266806	87266969	1000	-	.	ENSCHIG00000026904	MSTRG.13446.1		5	j
5	StringTie	exon	93623712	93623900	1000	+	.	ENSCHIG00000017819	MSTRG.13462.1		1	j
5	StringTie	exon	93625394	93625426	1000	+	.	ENSCHIG00000017819	MSTRG.13462.1		2	j
5	StringTie	exon	93626277	93626352	1000	+	.	ENSCHIG00000017819	MSTRG.13462.1		3	j
5	StringTie	exon	93626957	93630427	1000	+	.	ENSCHIG00000017819	MSTRG.13462.1		4	j
5	StringTie	exon	102673442	102674874	1000	+	.	ENSCHIG00000012248	MSTRG.13553.1		1	j
5	StringTie	exon	102681325	102681395	1000	+	.	ENSCHIG00000012248	MSTRG.13553.1		2	j
5	StringTie	exon	102681639	102681876	1000	+	.	ENSCHIG00000012248	MSTRG.13553.1		3	j
5	StringTie	exon	102682113	102682160	1000	+	.	ENSCHIG00000012248	MSTRG.13553.1		4	j
5	StringTie	exon	102682362	102682525	1000	+	.	ENSCHIG00000012248	MSTRG.13553.1		5	j
5	StringTie	exon	102821663	102821975	1000	+	.	ENSCHIG00000011385	MSTRG.13561.1		1	j
5	StringTie	exon	102822438	102822548	1000	+	.	ENSCHIG00000011385	MSTRG.13561.1		2	j
5	StringTie	exon	102822967	102823485	1000	+	.	ENSCHIG00000011385	MSTRG.13561.1		3	j
5	StringTie	exon	110632965	110632996	1000	-	.	ENSCHIG00000018086	MSTRG.13670.1		1	i
5	StringTie	exon	110634950	110635177	1000	-	.	ENSCHIG00000018086	MSTRG.13670.1		2	i
5	StringTie	exon	111476945	111477074	1000	+	.	ENSCHIG00000003528	MSTRG.13687.1		1	x
5	StringTie	exon	111482773	111482970	1000	+	.	ENSCHIG00000003528	MSTRG.13687.1		2	x
5	StringTie	exon	112391921	112392041	1000	+	.	ENSCHIG00000016037	MSTRG.13709.1		1	j
5	StringTie	exon	112392752	112392901	1000	+	.	ENSCHIG00000016037	MSTRG.13709.1		2	j
5	StringTie	exon	112393020	112393128	1000	+	.	ENSCHIG00000016037	MSTRG.13709.1		3	j
5	StringTie	exon	115344747	115345227	1000	-	.	MSTRG.13739	MSTRG.13739.1		1	u
5	StringTie	exon	115345379	115345434	1000	-	.	MSTRG.13739	MSTRG.13739.1		2	u
5	StringTie	exon	115851103	115851329	1000	-	.	MSTRG.13752	MSTRG.13752.1		1	u
5	StringTie	exon	115851438	115858508	1000	-	.	MSTRG.13752	MSTRG.13752.1		2	u
5	StringTie	exon	115859165	115859437	1000	-	.	MSTRG.13752	MSTRG.13752.1		3	u
5	StringTie	exon	118608757	118608915	1000	+	.	MSTRG.13769	MSTRG.13769.1		1	u
5	StringTie	exon	118609003	118609132	1000	+	.	MSTRG.13769	MSTRG.13769.1		2	u
1	StringTie	exon	55822219	55824199	1000	+	.	MSTRG.138	MSTRG.138.1		1	u
1	StringTie	exon	55824222	55830065	1000	+	.	MSTRG.138	MSTRG.138.1		2	u
6	StringTie	exon	6440295	6440629	1000	+	.	ENSCHIG00000001816	MSTRG.13804.1		1	o
6	StringTie	exon	6444101	6445484	1000	+	.	ENSCHIG00000001816	MSTRG.13804.1		2	o
6	StringTie	exon	7063610	7064120	1000	-	.	ENSCHIG00000024680	MSTRG.13812.1		1	i
6	StringTie	exon	7068884	7069600	1000	-	.	ENSCHIG00000024680	MSTRG.13812.1		2	i
6	StringTie	exon	10132537	10132666	1000	+	.	ENSCHIG00000007234	MSTRG.13822.4		1	j
6	StringTie	exon	10139169	10140669	1000	+	.	ENSCHIG00000007234	MSTRG.13822.4		2	j
6	StringTie	exon	10140691	10143347	1000	+	.	ENSCHIG00000007234	MSTRG.13822.4		3	j
6	StringTie	exon	19685648	19685681	1000	-	.	ENSCHIG00000018039	MSTRG.13859.2		1	i
6	StringTie	exon	19688366	19688752	1000	-	.	ENSCHIG00000018039	MSTRG.13859.2		2	i
6	StringTie	exon	22291890	22292710	1000	+	.	ENSCHIG00000025487	MSTRG.13871.1		1	j
6	StringTie	exon	22293486	22293640	1000	+	.	ENSCHIG00000025487	MSTRG.13871.1		2	j
6	StringTie	exon	22307414	22307477	1000	+	.	ENSCHIG00000025487	MSTRG.13871.1		3	j
6	StringTie	exon	22307566	22307597	1000	+	.	ENSCHIG00000025487	MSTRG.13871.1		4	j
6	StringTie	exon	22313324	22313401	1000	+	.	ENSCHIG00000025487	MSTRG.13871.1		5	j
6	StringTie	exon	22314309	22314414	1000	+	.	ENSCHIG00000025487	MSTRG.13871.1		6	j
6	StringTie	exon	22316683	22316776	1000	+	.	ENSCHIG00000025487	MSTRG.13871.1		7	j
6	StringTie	exon	22318753	22324680	1000	+	.	ENSCHIG00000025487	MSTRG.13871.1		8	j
6	StringTie	exon	36745788	36745816	1000	+	.	ENSCHIG00000009740	MSTRG.13913.1		1	o
6	StringTie	exon	36766965	36770661	1000	+	.	ENSCHIG00000009740	MSTRG.13913.1		2	o
6	StringTie	exon	36770693	36773896	1000	+	.	ENSCHIG00000009740	MSTRG.13913.1		3	o
6	StringTie	exon	36918232	36918334	1000	+	.	MSTRG.13918	MSTRG.13918.1		1	u
6	StringTie	exon	36921687	36922540	1000	+	.	MSTRG.13918	MSTRG.13918.1		2	u
6	StringTie	exon	37683362	37683863	1000	-	.	ENSCHIG00000007898	MSTRG.13925.1		1	x
6	StringTie	exon	37695886	37696057	1000	-	.	ENSCHIG00000007898	MSTRG.13925.1		2	x
6	StringTie	exon	38601932	38601960	1000	+	.	ENSCHIG00000014191	MSTRG.13931.1		1	x
6	StringTie	exon	38661893	38662178	1000	+	.	ENSCHIG00000014191	MSTRG.13931.1		2	x
6	StringTie	exon	41951661	41953541	1000	-	.	MSTRG.13937	MSTRG.13937.1		1	u
6	StringTie	exon	41965714	41965950	1000	-	.	MSTRG.13937	MSTRG.13937.1		2	u
6	StringTie	exon	45282268	45282404	1000	+	.	ENSCHIG00000022645	MSTRG.13946.3		1	j
6	StringTie	exon	45284004	45284086	1000	+	.	ENSCHIG00000022645	MSTRG.13946.3		2	j
6	StringTie	exon	45307392	45307667	1000	+	.	ENSCHIG00000022645	MSTRG.13946.3		3	j
6	StringTie	exon	45308060	45308253	1000	+	.	ENSCHIG00000022645	MSTRG.13946.3		4	j
6	StringTie	exon	45821206	45821441	1000	+	.	ENSCHIG00000026046	MSTRG.13958.1		1	j
6	StringTie	exon	45832235	45832291	1000	+	.	ENSCHIG00000026046	MSTRG.13958.1		2	j
6	StringTie	exon	45833044	45835607	1000	+	.	ENSCHIG00000026046	MSTRG.13958.1		3	j
6	StringTie	exon	59211761	59211777	1000	-	.	ENSCHIG00000025451	MSTRG.13984.1		1	j
6	StringTie	exon	59219952	59223240	1000	-	.	ENSCHIG00000025451	MSTRG.13984.1		2	j
6	StringTie	exon	59225322	59225464	1000	-	.	ENSCHIG00000025451	MSTRG.13984.1		3	j
6	StringTie	exon	59231984	59232032	1000	-	.	ENSCHIG00000025451	MSTRG.13984.1		4	j
6	StringTie	exon	59253812	59253921	1000	-	.	ENSCHIG00000025451	MSTRG.13984.1		5	j
6	StringTie	exon	59282207	59282386	1000	-	.	ENSCHIG00000025451	MSTRG.13984.1		6	j
6	StringTie	exon	59339805	59340607	1000	-	.	MSTRG.13985	MSTRG.13985.1		1	u
6	StringTie	exon	59346831	59347380	1000	-	.	MSTRG.13985	MSTRG.13985.1		2	u
6	StringTie	exon	59348249	59348442	1000	-	.	MSTRG.13985	MSTRG.13985.1		3	u
6	StringTie	exon	59363408	59363790	1000	-	.	MSTRG.13985	MSTRG.13985.1		4	u
6	StringTie	exon	59346721	59347380	1000	-	.	MSTRG.13985	MSTRG.13985.2		1	u
6	StringTie	exon	59348249	59348477	1000	-	.	MSTRG.13985	MSTRG.13985.2		2	u
6	StringTie	exon	59363408	59363786	1000	-	.	MSTRG.13985	MSTRG.13985.2		3	u
6	StringTie	exon	65370329	65370807	1000	+	.	ENSCHIG00000026398	MSTRG.14008.1		1	i
6	StringTie	exon	65372367	65372713	1000	+	.	ENSCHIG00000026398	MSTRG.14008.1		2	i
6	StringTie	exon	68924902	68924985	1000	+	.	MSTRG.14027	MSTRG.14027.1		1	u
6	StringTie	exon	68925265	68925403	1000	+	.	MSTRG.14027	MSTRG.14027.1		2	u
6	StringTie	exon	68930914	68932868	1000	+	.	MSTRG.14027	MSTRG.14027.1		3	u
6	StringTie	exon	68933561	68938499	1000	+	.	MSTRG.14027	MSTRG.14027.1		4	u
6	StringTie	exon	68924902	68924985	1000	+	.	MSTRG.14027	MSTRG.14027.2		1	u
6	StringTie	exon	68925265	68925403	1000	+	.	MSTRG.14027	MSTRG.14027.2		2	u
6	StringTie	exon	68932494	68932868	1000	+	.	MSTRG.14027	MSTRG.14027.2		3	u
6	StringTie	exon	68933561	68938499	1000	+	.	MSTRG.14027	MSTRG.14027.2		4	u
10	StringTie	exon	99026061	99046150	1000	-	.	ENSCHIG00000019753	MSTRG.1403.1		1	j
10	StringTie	exon	99051286	99051363	1000	-	.	ENSCHIG00000019753	MSTRG.1403.1		2	j
10	StringTie	exon	99075325	99075393	1000	-	.	ENSCHIG00000019753	MSTRG.1403.1		3	j
10	StringTie	exon	99076684	99077620	1000	-	.	ENSCHIG00000019753	MSTRG.1403.1		4	j
10	StringTie	exon	99036141	99046150	1000	-	.	ENSCHIG00000019753	MSTRG.1403.2		1	j
10	StringTie	exon	99051286	99051363	1000	-	.	ENSCHIG00000019753	MSTRG.1403.2		2	j
10	StringTie	exon	99075325	99075393	1000	-	.	ENSCHIG00000019753	MSTRG.1403.2		3	j
10	StringTie	exon	99076684	99076725	1000	-	.	ENSCHIG00000019753	MSTRG.1403.2		4	j
10	StringTie	exon	99077095	99077551	1000	-	.	ENSCHIG00000019753	MSTRG.1403.2		5	j
6	StringTie	exon	70098255	70098889	1000	-	.	ENSCHIG00000002107	MSTRG.14034.1		1	i
6	StringTie	exon	70098912	70109611	1000	-	.	ENSCHIG00000002107	MSTRG.14034.1		2	i
10	StringTie	exon	99476795	99477326	1000	+	.	MSTRG.1404	MSTRG.1404.1		1	u
10	StringTie	exon	99477764	99477839	1000	+	.	MSTRG.1404	MSTRG.1404.1		2	u
10	StringTie	exon	99478222	99478399	1000	+	.	MSTRG.1404	MSTRG.1404.1		3	u
6	StringTie	exon	72562889	72565946	1000	-	.	ENSCHIG00000005024	MSTRG.14046.1		1	j
6	StringTie	exon	72573538	72573697	1000	-	.	ENSCHIG00000005024	MSTRG.14046.1		2	j
6	StringTie	exon	72596230	72596863	1000	-	.	ENSCHIG00000005024	MSTRG.14046.1		3	j
6	StringTie	exon	72573305	72573383	1000	+	.	ENSCHIG00000005024	MSTRG.14047.1		1	x
6	StringTie	exon	72578671	72578897	1000	+	.	ENSCHIG00000005024	MSTRG.14047.1		2	x
6	StringTie	exon	72844403	72844834	1000	-	.	ENSCHIG00000015747	MSTRG.14049.1		1	i
6	StringTie	exon	72855955	72856064	1000	-	.	ENSCHIG00000015747	MSTRG.14049.1		2	i
6	StringTie	exon	72867533	72867576	1000	-	.	ENSCHIG00000015747	MSTRG.14049.1		3	i
6	StringTie	exon	72868959	72869132	1000	-	.	ENSCHIG00000015747	MSTRG.14049.1		4	i
6	StringTie	exon	91417852	91418586	1000	-	.	ENSCHIG00000017407	MSTRG.14111.1		1	j
6	StringTie	exon	91418822	91418893	1000	-	.	ENSCHIG00000017407	MSTRG.14111.1		2	j
6	StringTie	exon	91419006	91419132	1000	-	.	ENSCHIG00000017407	MSTRG.14111.1		3	j
6	StringTie	exon	91419690	91419750	1000	-	.	ENSCHIG00000017407	MSTRG.14111.1		4	j
6	StringTie	exon	97676248	97677512	1000	+	.	ENSCHIG00000023652	MSTRG.14142.2		1	j
6	StringTie	exon	97702305	97702406	1000	+	.	ENSCHIG00000023652	MSTRG.14142.2		2	j
6	StringTie	exon	97704158	97704360	1000	+	.	ENSCHIG00000023652	MSTRG.14142.2		3	j
6	StringTie	exon	97706139	97706271	1000	+	.	ENSCHIG00000023652	MSTRG.14142.2		4	j
6	StringTie	exon	97709133	97709256	1000	+	.	ENSCHIG00000023652	MSTRG.14142.2		5	j
6	StringTie	exon	97712681	97713840	1000	+	.	ENSCHIG00000023652	MSTRG.14142.2		6	j
6	StringTie	exon	98175092	98176288	1000	-	.	ENSCHIG00000016593	MSTRG.14150.1		1	x
6	StringTie	exon	98177275	98177349	1000	-	.	ENSCHIG00000016593	MSTRG.14150.1		2	x
6	StringTie	exon	98181002	98181073	1000	-	.	ENSCHIG00000016593	MSTRG.14150.1		3	x
6	StringTie	exon	98182592	98182681	1000	-	.	ENSCHIG00000016593	MSTRG.14150.1		4	x
6	StringTie	exon	98183041	98183196	1000	-	.	ENSCHIG00000016593	MSTRG.14150.1		5	x
6	StringTie	exon	98183326	98183895	1000	-	.	ENSCHIG00000016593	MSTRG.14150.1		6	x
6	StringTie	exon	98339603	98339957	1000	-	.	ENSCHIG00000022219	MSTRG.14153.1		1	j
6	StringTie	exon	98343965	98344083	1000	-	.	ENSCHIG00000022219	MSTRG.14153.1		2	j
6	StringTie	exon	98350651	98350775	1000	-	.	ENSCHIG00000022219	MSTRG.14153.1		3	j
6	StringTie	exon	98352676	98352826	1000	-	.	ENSCHIG00000022219	MSTRG.14153.1		4	j
6	StringTie	exon	98373243	98373341	1000	-	.	ENSCHIG00000022219	MSTRG.14153.1		5	j
6	StringTie	exon	98400263	98403618	1000	-	.	ENSCHIG00000012923	MSTRG.14154.1		1	j
6	StringTie	exon	98405798	98405912	1000	-	.	ENSCHIG00000012923	MSTRG.14154.1		2	j
6	StringTie	exon	98413093	98413217	1000	-	.	ENSCHIG00000012923	MSTRG.14154.1		3	j
6	StringTie	exon	98415703	98415831	1000	-	.	ENSCHIG00000012923	MSTRG.14154.1		4	j
6	StringTie	exon	98433590	98433675	1000	-	.	ENSCHIG00000012923	MSTRG.14154.1		5	j
6	StringTie	exon	98436977	98437034	1000	-	.	ENSCHIG00000012923	MSTRG.14154.1		6	j
6	StringTie	exon	105587396	105587415	1000	+	.	ENSCHIG00000024713	MSTRG.14194.1		1	x
6	StringTie	exon	105637845	105645661	1000	+	.	ENSCHIG00000024713	MSTRG.14194.1		2	x
6	StringTie	exon	105622909	105634033	1000	+	.	MSTRG.14196	MSTRG.14196.1		1	u
6	StringTie	exon	105634142	105635053	1000	+	.	MSTRG.14196	MSTRG.14196.1		2	u
6	StringTie	exon	105771940	105772189	1000	-	.	ENSCHIG00000007609	MSTRG.14198.2		1	o
6	StringTie	exon	105788912	105788978	1000	-	.	ENSCHIG00000007609	MSTRG.14198.2		2	o
1	StringTie	exon	56867427	56867613	1000	+	.	ENSCHIG00000026553	MSTRG.142.2		1	j
1	StringTie	exon	56872087	56872168	1000	+	.	ENSCHIG00000026553	MSTRG.142.2		2	j
1	StringTie	exon	56875434	56875754	1000	+	.	ENSCHIG00000026553	MSTRG.142.2		3	j
1	StringTie	exon	56878340	56878607	1000	+	.	ENSCHIG00000026553	MSTRG.142.2		4	j
1	StringTie	exon	56880882	56880989	1000	+	.	ENSCHIG00000026553	MSTRG.142.2		5	j
1	StringTie	exon	56886206	56895366	1000	+	.	ENSCHIG00000026553	MSTRG.142.2		6	j
11	StringTie	exon	718395	718719	1000	+	.	MSTRG.1420	MSTRG.1420.1		1	u
11	StringTie	exon	781312	781675	1000	+	.	MSTRG.1420	MSTRG.1420.1		2	u
6	StringTie	exon	110813213	110816515	1000	+	.	ENSCHIG00000011783	MSTRG.14207.1		1	i
6	StringTie	exon	110820811	110822378	1000	+	.	ENSCHIG00000011783	MSTRG.14207.1		2	i
6	StringTie	exon	111135441	111135537	1000	+	.	MSTRG.14210	MSTRG.14210.1		1	u
6	StringTie	exon	111137005	111137112	1000	+	.	MSTRG.14210	MSTRG.14210.1		2	u
6	StringTie	exon	111140809	111141054	1000	+	.	MSTRG.14210	MSTRG.14210.1		3	u
6	StringTie	exon	113336502	113336983	1000	-	.	ENSCHIG00000008557	MSTRG.14220.1		1	x
6	StringTie	exon	113337479	113337656	1000	-	.	ENSCHIG00000008557	MSTRG.14220.1		2	x
6	StringTie	exon	115821580	115822052	1000	+	.	ENSCHIG00000013237	MSTRG.14244.1		1	j
6	StringTie	exon	115824692	115824854	1000	+	.	ENSCHIG00000013237	MSTRG.14244.1		2	j
6	StringTie	exon	115825023	115825165	1000	+	.	ENSCHIG00000013237	MSTRG.14244.1		3	j
7	StringTie	exon	17503944	17504596	1000	+	.	MSTRG.14331	MSTRG.14331.1		1	u
7	StringTie	exon	17505107	17505341	1000	+	.	MSTRG.14331	MSTRG.14331.1		2	u
7	StringTie	exon	17534075	17534180	1000	+	.	MSTRG.14331	MSTRG.14331.1		3	u
7	StringTie	exon	17535369	17535464	1000	+	.	MSTRG.14331	MSTRG.14331.1		4	u
7	StringTie	exon	17553940	17554060	1000	+	.	MSTRG.14331	MSTRG.14331.1		5	u
7	StringTie	exon	17555695	17555834	1000	+	.	MSTRG.14331	MSTRG.14331.1		6	u
7	StringTie	exon	17626736	17626812	1000	+	.	MSTRG.14331	MSTRG.14331.1		7	u
7	StringTie	exon	17665070	17666810	1000	+	.	MSTRG.14331	MSTRG.14331.1		8	u
7	StringTie	exon	19773928	19774304	1000	+	.	MSTRG.14333	MSTRG.14333.1		1	u
7	StringTie	exon	19774666	19776477	1000	+	.	MSTRG.14333	MSTRG.14333.1		2	u
7	StringTie	exon	22093215	22093377	1000	-	.	ENSCHIG00000006944	MSTRG.14339.4		1	j
7	StringTie	exon	22107103	22107164	1000	-	.	ENSCHIG00000006944	MSTRG.14339.4		2	j
7	StringTie	exon	22111465	22111559	1000	-	.	ENSCHIG00000006944	MSTRG.14339.4		3	j
7	StringTie	exon	22123513	22123797	1000	-	.	ENSCHIG00000006944	MSTRG.14339.4		4	j
7	StringTie	exon	24250650	24250815	1000	-	.	ENSCHIG00000026992	MSTRG.14351.1		1	j
7	StringTie	exon	24251734	24251862	1000	-	.	ENSCHIG00000026992	MSTRG.14351.1		2	j
7	StringTie	exon	24252695	24252769	1000	-	.	ENSCHIG00000026992	MSTRG.14351.1		3	j
7	StringTie	exon	27646443	27646532	1000	+	.	ENSCHIG00000012625	MSTRG.14358.1		1	j
7	StringTie	exon	27676108	27676217	1000	+	.	ENSCHIG00000012625	MSTRG.14358.1		2	j
7	StringTie	exon	27680833	27680867	1000	+	.	ENSCHIG00000012625	MSTRG.14358.1		3	j
7	StringTie	exon	27686978	27694717	1000	+	.	ENSCHIG00000012625	MSTRG.14358.1		4	j
7	StringTie	exon	48262411	48263943	1000	-	.	ENSCHIG00000009961	MSTRG.14446.1		1	o
7	StringTie	exon	48282090	48282357	1000	-	.	ENSCHIG00000009961	MSTRG.14446.1		2	o
7	StringTie	exon	49602075	49606765	1000	-	.	MSTRG.14465	MSTRG.14465.1		1	u
7	StringTie	exon	49610524	49610658	1000	-	.	MSTRG.14465	MSTRG.14465.1		2	u
7	StringTie	exon	49624902	49625408	1000	-	.	MSTRG.14465	MSTRG.14465.1		3	u
7	StringTie	exon	51858858	51861198	1000	+	.	ENSCHIG00000018339	MSTRG.14473.6		1	o
7	StringTie	exon	51861228	51863070	1000	+	.	ENSCHIG00000018339	MSTRG.14473.6		2	o
7	StringTie	exon	59662640	59672988	1000	-	.	ENSCHIG00000024215	MSTRG.14545.1		1	j
7	StringTie	exon	59674200	59674293	1000	-	.	ENSCHIG00000024215	MSTRG.14545.1		2	j
7	StringTie	exon	59679600	59679705	1000	-	.	ENSCHIG00000024215	MSTRG.14545.1		3	j
7	StringTie	exon	59679791	59679868	1000	-	.	ENSCHIG00000024215	MSTRG.14545.1		4	j
7	StringTie	exon	59679948	59679979	1000	-	.	ENSCHIG00000024215	MSTRG.14545.1		5	j
7	StringTie	exon	59684302	59684365	1000	-	.	ENSCHIG00000024215	MSTRG.14545.1		6	j
7	StringTie	exon	59714119	59714672	1000	-	.	ENSCHIG00000024215	MSTRG.14545.1		7	j
7	StringTie	exon	60640424	60641676	1000	-	.	MSTRG.14561	MSTRG.14561.1		1	u
7	StringTie	exon	60642497	60642523	1000	-	.	MSTRG.14561	MSTRG.14561.1		2	u
7	StringTie	exon	60667120	60667202	1000	+	.	MSTRG.14564	MSTRG.14564.1		1	u
7	StringTie	exon	60669338	60669587	1000	+	.	MSTRG.14564	MSTRG.14564.1		2	u
7	StringTie	exon	60670705	60671146	1000	+	.	MSTRG.14564	MSTRG.14564.1		3	u
7	StringTie	exon	61277916	61277970	1000	-	.	ENSCHIG00000017448	MSTRG.14573.2		1	o
7	StringTie	exon	61290325	61290498	1000	-	.	ENSCHIG00000017448	MSTRG.14573.2		2	o
7	StringTie	exon	61314797	61317716	1000	+	.	MSTRG.14578	MSTRG.14578.1		1	u
7	StringTie	exon	61320752	61321269	1000	+	.	MSTRG.14578	MSTRG.14578.1		2	u
7	StringTie	exon	64104267	64104515	1000	-	.	ENSCHIG00000023788	MSTRG.14587.2		1	j
7	StringTie	exon	64105903	64105983	1000	-	.	ENSCHIG00000023788	MSTRG.14587.2		2	j
7	StringTie	exon	64144082	64144213	1000	-	.	ENSCHIG00000023788	MSTRG.14587.2		3	j
7	StringTie	exon	64146280	64146336	1000	-	.	ENSCHIG00000023788	MSTRG.14587.2		4	j
7	StringTie	exon	64146995	64147292	1000	-	.	ENSCHIG00000023788	MSTRG.14587.2		5	j
7	StringTie	exon	64104270	64104515	1000	-	.	ENSCHIG00000023788	MSTRG.14587.3		1	j
7	StringTie	exon	64105903	64105983	1000	-	.	ENSCHIG00000023788	MSTRG.14587.3		2	j
7	StringTie	exon	64144082	64144209	1000	-	.	ENSCHIG00000023788	MSTRG.14587.3		3	j
7	StringTie	exon	64146280	64146336	1000	-	.	ENSCHIG00000023788	MSTRG.14587.3		4	j
7	StringTie	exon	64146995	64147292	1000	-	.	ENSCHIG00000023788	MSTRG.14587.3		5	j
7	StringTie	exon	66022668	66022762	1000	-	.	ENSCHIG00000017488	MSTRG.14606.1		1	j
7	StringTie	exon	66023400	66023567	1000	-	.	ENSCHIG00000017488	MSTRG.14606.1		2	j
7	StringTie	exon	66023724	66023872	1000	-	.	ENSCHIG00000017488	MSTRG.14606.1		3	j
7	StringTie	exon	66293641	66294045	1000	+	.	ENSCHIG00000010020	MSTRG.14615.1		1	j
7	StringTie	exon	66294217	66294535	1000	+	.	ENSCHIG00000010020	MSTRG.14615.1		2	j
7	StringTie	exon	66302606	66304538	1000	+	.	ENSCHIG00000010020	MSTRG.14615.1		3	j
7	StringTie	exon	66304840	66304939	1000	+	.	ENSCHIG00000010020	MSTRG.14615.1		4	j
7	StringTie	exon	66301555	66302025	1000	+	.	ENSCHIG00000010020	MSTRG.14615.3		1	j
7	StringTie	exon	66302606	66304939	1000	+	.	ENSCHIG00000010020	MSTRG.14615.3		2	j
7	StringTie	exon	66511671	66511809	1000	+	.	MSTRG.14618	MSTRG.14618.1		1	u
7	StringTie	exon	66512137	66512319	1000	+	.	MSTRG.14618	MSTRG.14618.1		2	u
11	StringTie	exon	4263522	4263572	1000	+	.	ENSCHIG00000024135	MSTRG.1465.2		1	j
11	StringTie	exon	4264301	4264432	1000	+	.	ENSCHIG00000024135	MSTRG.1465.2		2	j
11	StringTie	exon	4265086	4265166	1000	+	.	ENSCHIG00000024135	MSTRG.1465.2		3	j
11	StringTie	exon	4270421	4270567	1000	+	.	ENSCHIG00000024135	MSTRG.1465.2		4	j
11	StringTie	exon	4270792	4270865	1000	+	.	ENSCHIG00000024135	MSTRG.1465.2		5	j
11	StringTie	exon	4270944	4271076	1000	+	.	ENSCHIG00000024135	MSTRG.1465.2		6	j
7	StringTie	exon	70206670	70209196	1000	-	.	MSTRG.14679	MSTRG.14679.1		1	u
7	StringTie	exon	70210344	70210689	1000	-	.	MSTRG.14679	MSTRG.14679.1		2	u
7	StringTie	exon	70233279	70233813	1000	-	.	MSTRG.14683	MSTRG.14683.1		1	u
7	StringTie	exon	70234757	70235174	1000	-	.	MSTRG.14683	MSTRG.14683.1		2	u
7	StringTie	exon	70476153	70476313	1000	+	.	MSTRG.14684	MSTRG.14684.1		1	u
7	StringTie	exon	70483837	70483935	1000	+	.	MSTRG.14684	MSTRG.14684.1		2	u
7	StringTie	exon	70485407	70486342	1000	+	.	MSTRG.14684	MSTRG.14684.1		3	u
7	StringTie	exon	70824788	70824923	1000	+	.	ENSCHIG00000020391	MSTRG.14689.2		1	j
7	StringTie	exon	70825933	70826020	1000	+	.	ENSCHIG00000020391	MSTRG.14689.2		2	j
7	StringTie	exon	70831065	70834376	1000	+	.	ENSCHIG00000020391	MSTRG.14689.2		3	j
7	StringTie	exon	70839603	70845738	1000	+	.	ENSCHIG00000020391	MSTRG.14689.2		4	j
7	StringTie	exon	72731161	72731539	1000	-	.	ENSCHIG00000009453	MSTRG.14721.1		1	j
7	StringTie	exon	72736647	72736690	1000	-	.	ENSCHIG00000009453	MSTRG.14721.1		2	j
7	StringTie	exon	72744360	72744477	1000	-	.	ENSCHIG00000009453	MSTRG.14721.1		3	j
7	StringTie	exon	72744708	72744819	1000	-	.	ENSCHIG00000009453	MSTRG.14721.1		4	j
7	StringTie	exon	72749823	72752623	1000	-	.	ENSCHIG00000009453	MSTRG.14721.1		5	j
7	StringTie	exon	72752994	72753147	1000	-	.	ENSCHIG00000009453	MSTRG.14721.1		6	j
7	StringTie	exon	75283049	75283126	1000	-	.	ENSCHIG00000007123	MSTRG.14727.3		1	j
7	StringTie	exon	75330646	75330731	1000	-	.	ENSCHIG00000007123	MSTRG.14727.3		2	j
7	StringTie	exon	75333617	75333789	1000	-	.	ENSCHIG00000007123	MSTRG.14727.3		3	j
7	StringTie	exon	75337165	75337199	1000	-	.	ENSCHIG00000007123	MSTRG.14727.3		4	j
7	StringTie	exon	75349285	75349327	1000	-	.	ENSCHIG00000007123	MSTRG.14727.3		5	j
7	StringTie	exon	75367797	75367902	1000	-	.	ENSCHIG00000007123	MSTRG.14727.3		6	j
7	StringTie	exon	75370289	75370429	1000	-	.	ENSCHIG00000007123	MSTRG.14727.3		7	j
7	StringTie	exon	75374132	75374493	1000	-	.	ENSCHIG00000007123	MSTRG.14727.3		8	j
7	StringTie	exon	79869807	79869993	1000	+	.	ENSCHIG00000011061	MSTRG.14745.1		1	o
7	StringTie	exon	79870123	79870221	1000	+	.	ENSCHIG00000011061	MSTRG.14745.1		2	o
7	StringTie	exon	87312038	87312085	1000	+	.	ENSCHIG00000012159	MSTRG.14772.1		1	j
7	StringTie	exon	87318078	87318150	1000	+	.	ENSCHIG00000012159	MSTRG.14772.1		2	j
7	StringTie	exon	87319983	87320053	1000	+	.	ENSCHIG00000012159	MSTRG.14772.1		3	j
7	StringTie	exon	87324435	87324516	1000	+	.	ENSCHIG00000012159	MSTRG.14772.1		4	j
7	StringTie	exon	87333386	87344464	1000	+	.	ENSCHIG00000012159	MSTRG.14772.1		5	j
7	StringTie	exon	87384545	87384918	1000	+	.	ENSCHIG00000022066	MSTRG.14773.1		1	j
7	StringTie	exon	87415859	87416021	1000	+	.	ENSCHIG00000022066	MSTRG.14773.1		2	j
7	StringTie	exon	87449765	87450101	1000	+	.	ENSCHIG00000022066	MSTRG.14773.1		3	j
7	StringTie	exon	87491299	87491400	1000	+	.	ENSCHIG00000022066	MSTRG.14773.1		4	j
7	StringTie	exon	87499534	87499649	1000	+	.	ENSCHIG00000022066	MSTRG.14773.1		5	j
7	StringTie	exon	87500174	87502598	1000	+	.	ENSCHIG00000022066	MSTRG.14773.1		6	j
7	StringTie	exon	87384545	87384918	1000	+	.	ENSCHIG00000022066	MSTRG.14773.2		1	j
7	StringTie	exon	87385088	87385188	1000	+	.	ENSCHIG00000022066	MSTRG.14773.2		2	j
7	StringTie	exon	87415313	87415430	1000	+	.	ENSCHIG00000022066	MSTRG.14773.2		3	j
7	StringTie	exon	87415859	87416021	1000	+	.	ENSCHIG00000022066	MSTRG.14773.2		4	j
7	StringTie	exon	87449765	87450101	1000	+	.	ENSCHIG00000022066	MSTRG.14773.2		5	j
7	StringTie	exon	87491299	87491400	1000	+	.	ENSCHIG00000022066	MSTRG.14773.2		6	j
7	StringTie	exon	87499534	87499649	1000	+	.	ENSCHIG00000022066	MSTRG.14773.2		7	j
7	StringTie	exon	87500174	87502587	1000	+	.	ENSCHIG00000022066	MSTRG.14773.2		8	j
7	StringTie	exon	88558121	88558705	1000	+	.	MSTRG.14779	MSTRG.14779.1		1	u
7	StringTie	exon	88566940	88567055	1000	+	.	MSTRG.14779	MSTRG.14779.1		2	u
7	StringTie	exon	88588078	88592744	1000	+	.	MSTRG.14779	MSTRG.14779.1		3	u
7	StringTie	exon	91860582	91866106	1000	-	.	ENSCHIG00000007262	MSTRG.14863.1		1	i
7	StringTie	exon	91872909	91873119	1000	-	.	ENSCHIG00000007262	MSTRG.14863.1		2	i
7	StringTie	exon	91990266	91990406	1000	+	.	MSTRG.14870	MSTRG.14870.1		1	u
7	StringTie	exon	92000397	92000616	1000	+	.	MSTRG.14870	MSTRG.14870.1		2	u
7	StringTie	exon	92003517	92003604	1000	+	.	MSTRG.14870	MSTRG.14870.1		3	u
7	StringTie	exon	92095691	92095888	1000	+	.	ENSCHIG00000023052	MSTRG.14875.1		1	x
7	StringTie	exon	92114870	92115070	1000	+	.	ENSCHIG00000023052	MSTRG.14875.1		2	x
7	StringTie	exon	92116125	92117497	1000	+	.	ENSCHIG00000023052	MSTRG.14875.1		3	x
7	StringTie	exon	92095707	92095888	1000	+	.	ENSCHIG00000023052	MSTRG.14875.2		1	x
7	StringTie	exon	92098540	92115070	1000	+	.	ENSCHIG00000023052	MSTRG.14875.2		2	x
7	StringTie	exon	92116125	92117288	1000	+	.	ENSCHIG00000023052	MSTRG.14875.2		3	x
7	StringTie	exon	92095707	92095888	1000	+	.	ENSCHIG00000023052	MSTRG.14875.3		1	x
7	StringTie	exon	92098540	92098783	1000	+	.	ENSCHIG00000023052	MSTRG.14875.3		2	x
7	StringTie	exon	92114870	92115070	1000	+	.	ENSCHIG00000023052	MSTRG.14875.3		3	x
7	StringTie	exon	92116125	92116742	1000	+	.	ENSCHIG00000023052	MSTRG.14875.3		4	x
11	StringTie	exon	9122656	9123024	1000	-	.	MSTRG.1490	MSTRG.1490.1		1	u
11	StringTie	exon	9123422	9124451	1000	-	.	MSTRG.1490	MSTRG.1490.1		2	u
11	StringTie	exon	9122656	9123024	1000	-	.	MSTRG.1490	MSTRG.1490.2		1	u
11	StringTie	exon	9123422	9123472	1000	-	.	MSTRG.1490	MSTRG.1490.2		2	u
11	StringTie	exon	9124204	9124451	1000	-	.	MSTRG.1490	MSTRG.1490.2		3	u
7	StringTie	exon	93458672	93458833	1000	-	.	ENSCHIG00000017787	MSTRG.14901.1		1	j
7	StringTie	exon	93459021	93459154	1000	-	.	ENSCHIG00000017787	MSTRG.14901.1		2	j
7	StringTie	exon	93459659	93459706	1000	-	.	ENSCHIG00000017787	MSTRG.14901.1		3	j
7	StringTie	exon	93459801	93459839	1000	-	.	ENSCHIG00000017787	MSTRG.14901.1		4	j
7	StringTie	exon	93655409	93656016	1000	-	.	MSTRG.14906	MSTRG.14906.1		1	u
7	StringTie	exon	93656072	93656610	1000	-	.	MSTRG.14906	MSTRG.14906.1		2	u
7	StringTie	exon	93678262	93678404	1000	-	.	MSTRG.14906	MSTRG.14906.1		3	u
7	StringTie	exon	93679395	93679592	1000	-	.	MSTRG.14906	MSTRG.14906.1		4	u
7	StringTie	exon	93655613	93656610	1000	-	.	MSTRG.14906	MSTRG.14906.2		1	u
7	StringTie	exon	93678262	93678404	1000	-	.	MSTRG.14906	MSTRG.14906.2		2	u
7	StringTie	exon	93679395	93679586	1000	-	.	MSTRG.14906	MSTRG.14906.2		3	u
7	StringTie	exon	93748799	93748963	1000	+	.	ENSCHIG00000008271	MSTRG.14909.1		1	o
7	StringTie	exon	93749325	93750342	1000	+	.	ENSCHIG00000008271	MSTRG.14909.1		2	o
7	StringTie	exon	93893205	93893365	1000	+	.	ENSCHIG00000014931	MSTRG.14916.1		1	o
7	StringTie	exon	93986964	93987205	1000	+	.	ENSCHIG00000014931	MSTRG.14916.1		2	o
7	StringTie	exon	93893345	93893365	1000	-	.	ENSCHIG00000002183	MSTRG.14917.1		1	o
7	StringTie	exon	93986964	93987205	1000	-	.	ENSCHIG00000002183	MSTRG.14917.1		2	o
7	StringTie	exon	94126484	94126916	1000	+	.	ENSCHIG00000024062	MSTRG.14925.1		1	j
7	StringTie	exon	94130960	94131044	1000	+	.	ENSCHIG00000024062	MSTRG.14925.1		2	j
7	StringTie	exon	94132832	94132914	1000	+	.	ENSCHIG00000024062	MSTRG.14925.1		3	j
7	StringTie	exon	94145065	94145150	1000	+	.	ENSCHIG00000024062	MSTRG.14925.1		4	j
7	StringTie	exon	94146306	94146398	1000	+	.	ENSCHIG00000024062	MSTRG.14925.1		5	j
7	StringTie	exon	94146768	94146956	1000	+	.	ENSCHIG00000024062	MSTRG.14925.1		6	j
7	StringTie	exon	94147822	94149222	1000	+	.	ENSCHIG00000024062	MSTRG.14925.1		7	j
7	StringTie	exon	94126518	94126916	1000	+	.	ENSCHIG00000024062	MSTRG.14925.2		1	j
7	StringTie	exon	94130960	94131052	1000	+	.	ENSCHIG00000024062	MSTRG.14925.2		2	j
7	StringTie	exon	94132832	94132914	1000	+	.	ENSCHIG00000024062	MSTRG.14925.2		3	j
7	StringTie	exon	94145065	94145150	1000	+	.	ENSCHIG00000024062	MSTRG.14925.2		4	j
7	StringTie	exon	94146306	94146398	1000	+	.	ENSCHIG00000024062	MSTRG.14925.2		5	j
7	StringTie	exon	94146768	94146956	1000	+	.	ENSCHIG00000024062	MSTRG.14925.2		6	j
7	StringTie	exon	94147822	94149181	1000	+	.	ENSCHIG00000024062	MSTRG.14925.2		7	j
7	StringTie	exon	94270669	94286425	1000	-	.	MSTRG.14929	MSTRG.14929.1		1	u
7	StringTie	exon	94287742	94287824	1000	-	.	MSTRG.14929	MSTRG.14929.1		2	u
7	StringTie	exon	94288970	94289053	1000	-	.	MSTRG.14929	MSTRG.14929.1		3	u
7	StringTie	exon	94290206	94290332	1000	-	.	MSTRG.14929	MSTRG.14929.1		4	u
7	StringTie	exon	94290894	94290982	1000	-	.	MSTRG.14929	MSTRG.14929.1		5	u
7	StringTie	exon	94295421	94295507	1000	-	.	MSTRG.14929	MSTRG.14929.1		6	u
7	StringTie	exon	94298991	94299219	1000	-	.	MSTRG.14929	MSTRG.14929.1		7	u
7	StringTie	exon	94299455	94299480	1000	-	.	MSTRG.14929	MSTRG.14929.1		8	u
7	StringTie	exon	94327085	94327238	1000	+	.	MSTRG.14932	MSTRG.14932.1		1	u
7	StringTie	exon	94327525	94327642	1000	+	.	MSTRG.14932	MSTRG.14932.1		2	u
7	StringTie	exon	94327801	94327884	1000	+	.	MSTRG.14932	MSTRG.14932.1		3	u
7	StringTie	exon	94328035	94328072	1000	+	.	MSTRG.14932	MSTRG.14932.1		4	u
7	StringTie	exon	94328506	94328702	1000	+	.	MSTRG.14932	MSTRG.14932.1		5	u
7	StringTie	exon	95635261	95635345	1000	+	.	ENSCHIG00000010252	MSTRG.14976.2		1	j
7	StringTie	exon	95635453	95636211	1000	+	.	ENSCHIG00000010252	MSTRG.14976.2		2	j
7	StringTie	exon	95756043	95760220	1000	-	.	ENSCHIG00000012527	MSTRG.14984.1		1	j
7	StringTie	exon	95760471	95760541	1000	-	.	ENSCHIG00000012527	MSTRG.14984.1		2	j
7	StringTie	exon	95760721	95760854	1000	-	.	ENSCHIG00000012527	MSTRG.14984.1		3	j
7	StringTie	exon	95765443	95765888	1000	-	.	ENSCHIG00000012527	MSTRG.14984.1		4	j
7	StringTie	exon	95759650	95760220	1000	-	.	ENSCHIG00000012527	MSTRG.14984.3		1	j
7	StringTie	exon	95760471	95760541	1000	-	.	ENSCHIG00000012527	MSTRG.14984.3		2	j
7	StringTie	exon	95760721	95760854	1000	-	.	ENSCHIG00000012527	MSTRG.14984.3		3	j
7	StringTie	exon	95764766	95764847	1000	-	.	ENSCHIG00000012527	MSTRG.14984.3		4	j
7	StringTie	exon	95765443	95765814	1000	-	.	ENSCHIG00000012527	MSTRG.14984.3		5	j
7	StringTie	exon	97773649	97773825	1000	-	.	MSTRG.15026	MSTRG.15026.1		1	u
7	StringTie	exon	97779671	97788935	1000	-	.	MSTRG.15026	MSTRG.15026.1		2	u
7	StringTie	exon	97790492	97790600	1000	-	.	MSTRG.15026	MSTRG.15026.1		3	u
7	StringTie	exon	97790767	97790857	1000	-	.	MSTRG.15026	MSTRG.15026.1		4	u
7	StringTie	exon	97800367	97800542	1000	-	.	MSTRG.15026	MSTRG.15026.1		5	u
7	StringTie	exon	101929694	101930027	1000	+	.	ENSCHIG00000020839	MSTRG.15079.1		1	j
7	StringTie	exon	101934642	101934695	1000	+	.	ENSCHIG00000020839	MSTRG.15079.1		2	j
7	StringTie	exon	101934938	101936059	1000	+	.	ENSCHIG00000020839	MSTRG.15079.1		3	j
7	StringTie	exon	102968931	102969034	1000	+	.	ENSCHIG00000014785	MSTRG.15106.1		1	j
7	StringTie	exon	102973861	102973941	1000	+	.	ENSCHIG00000014785	MSTRG.15106.1		2	j
7	StringTie	exon	102974165	102974216	1000	+	.	ENSCHIG00000014785	MSTRG.15106.1		3	j
7	StringTie	exon	102974980	102975041	1000	+	.	ENSCHIG00000014785	MSTRG.15106.1		4	j
7	StringTie	exon	102976021	102978962	1000	+	.	ENSCHIG00000014785	MSTRG.15106.1		5	j
7	StringTie	exon	103042953	103043560	1000	-	.	ENSCHIG00000015462	MSTRG.15110.2		1	o
7	StringTie	exon	103051834	103052126	1000	-	.	ENSCHIG00000015462	MSTRG.15110.2		2	o
7	StringTie	exon	103043661	103044286	1000	-	.	ENSCHIG00000015462	MSTRG.15110.3		1	j
7	StringTie	exon	103044513	103044655	1000	-	.	ENSCHIG00000015462	MSTRG.15110.3		2	j
7	StringTie	exon	103053186	103053224	1000	-	.	ENSCHIG00000015462	MSTRG.15110.3		3	j
7	StringTie	exon	103489659	103491374	1000	-	.	MSTRG.15120	MSTRG.15120.9		1	u
7	StringTie	exon	103497105	103497364	1000	-	.	MSTRG.15120	MSTRG.15120.9		2	u
7	StringTie	exon	103502846	103503315	1000	-	.	MSTRG.15120	MSTRG.15120.9		3	u
7	StringTie	exon	104687979	104691047	1000	-	.	ENSCHIG00000026754	MSTRG.15162.1		1	j
7	StringTie	exon	104691303	104691371	1000	-	.	ENSCHIG00000026754	MSTRG.15162.1		2	j
7	StringTie	exon	104691444	104691549	1000	-	.	ENSCHIG00000026754	MSTRG.15162.1		3	j
7	StringTie	exon	104691914	104692004	1000	-	.	ENSCHIG00000026754	MSTRG.15162.1		4	j
7	StringTie	exon	104692195	104692618	1000	-	.	ENSCHIG00000026754	MSTRG.15162.1		5	j
7	StringTie	exon	106324373	106324582	1000	+	.	MSTRG.15188	MSTRG.15188.1		1	u
7	StringTie	exon	106333090	106339075	1000	+	.	MSTRG.15188	MSTRG.15188.1		2	u
8	StringTie	exon	1847086	1848927	1000	-	.	ENSCHIG00000025032	MSTRG.15225.2		1	j
8	StringTie	exon	1849503	1849716	1000	-	.	ENSCHIG00000025032	MSTRG.15225.2		2	j
8	StringTie	exon	5730238	5732881	1000	-	.	ENSCHIG00000020578	MSTRG.15237.1		1	j
8	StringTie	exon	5735306	5735559	1000	-	.	ENSCHIG00000020578	MSTRG.15237.1		2	j
8	StringTie	exon	5743943	5744325	1000	-	.	ENSCHIG00000020578	MSTRG.15237.1		3	j
8	StringTie	exon	10834914	10835228	1000	+	.	ENSCHIG00000008066	MSTRG.15269.2		1	o
8	StringTie	exon	10836459	10836657	1000	+	.	ENSCHIG00000008066	MSTRG.15269.2		2	o
8	StringTie	exon	11352740	11356460	1000	-	.	ENSCHIG00000027260	MSTRG.15281.1		1	x
8	StringTie	exon	11356787	11356972	1000	-	.	ENSCHIG00000027260	MSTRG.15281.1		2	x
8	StringTie	exon	12784394	12784470	1000	+	.	MSTRG.15284	MSTRG.15284.2		1	u
8	StringTie	exon	12784502	12784697	1000	+	.	MSTRG.15284	MSTRG.15284.2		2	u
8	StringTie	exon	12784396	12784470	1000	-	.	MSTRG.15285	MSTRG.15285.1		1	u
8	StringTie	exon	12784502	12784674	1000	-	.	MSTRG.15285	MSTRG.15285.1		2	u
8	StringTie	exon	22542797	22543166	1000	+	.	MSTRG.15302	MSTRG.15302.1		1	u
8	StringTie	exon	22572669	22572742	1000	+	.	MSTRG.15302	MSTRG.15302.1		2	u
8	StringTie	exon	22542861	22545711	1000	+	.	MSTRG.15302	MSTRG.15302.2		1	u
8	StringTie	exon	22545740	22580113	1000	+	.	MSTRG.15302	MSTRG.15302.2		2	u
8	StringTie	exon	22581991	22599175	1000	+	.	MSTRG.15302	MSTRG.15302.2		3	u
8	StringTie	exon	22542866	22545711	1000	+	.	MSTRG.15302	MSTRG.15302.4		1	u
8	StringTie	exon	22545740	22551256	1000	+	.	MSTRG.15302	MSTRG.15302.4		2	u
8	StringTie	exon	22551287	22559355	1000	+	.	MSTRG.15302	MSTRG.15302.4		3	u
11	StringTie	exon	12887789	12887853	1000	+	.	ENSCHIG00000007595	MSTRG.1531.1		1	x
11	StringTie	exon	12888104	12888209	1000	+	.	ENSCHIG00000007595	MSTRG.1531.1		2	x
11	StringTie	exon	12888484	12888566	1000	+	.	ENSCHIG00000007595	MSTRG.1531.1		3	x
8	StringTie	exon	24694000	24694557	1000	+	.	MSTRG.15325	MSTRG.15325.5		1	u
8	StringTie	exon	24694582	24698857	1000	+	.	MSTRG.15325	MSTRG.15325.5		2	u
8	StringTie	exon	28586939	28586996	1000	+	.	ENSCHIG00000013723	MSTRG.15346.1		1	i
8	StringTie	exon	28587084	28587324	1000	+	.	ENSCHIG00000013723	MSTRG.15346.1		2	i
8	StringTie	exon	29688280	29691421	1000	-	.	ENSCHIG00000007864	MSTRG.15355.2		1	j
8	StringTie	exon	29691665	29691802	1000	-	.	ENSCHIG00000007864	MSTRG.15355.2		2	j
8	StringTie	exon	29693585	29693722	1000	-	.	ENSCHIG00000007864	MSTRG.15355.2		3	j
8	StringTie	exon	29703323	29703713	1000	-	.	ENSCHIG00000007864	MSTRG.15355.2		4	j
8	StringTie	exon	29729894	29733020	1000	-	.	ENSCHIG00000012253	MSTRG.15356.1		1	x
8	StringTie	exon	29733259	29733376	1000	-	.	ENSCHIG00000012253	MSTRG.15356.1		2	x
8	StringTie	exon	29736682	29737427	1000	-	.	ENSCHIG00000012253	MSTRG.15356.1		3	x
8	StringTie	exon	32152292	32152490	1000	-	.	MSTRG.15362	MSTRG.15362.2		1	u
8	StringTie	exon	32152529	32152575	1000	-	.	MSTRG.15362	MSTRG.15362.2		2	u
8	StringTie	exon	36926829	36927159	1000	+	.	ENSCHIG00000012785	MSTRG.15364.1		1	o
8	StringTie	exon	36927923	36928229	1000	+	.	ENSCHIG00000012785	MSTRG.15364.1		2	o
8	StringTie	exon	51646047	51646070	1000	+	.	MSTRG.15428	MSTRG.15428.1		1	u
8	StringTie	exon	51646261	51646502	1000	+	.	MSTRG.15428	MSTRG.15428.1		2	u
11	StringTie	exon	14392395	14404881	1000	-	.	ENSCHIG00000006439	MSTRG.1543.1		1	j
11	StringTie	exon	14406231	14406335	1000	-	.	ENSCHIG00000006439	MSTRG.1543.1		2	j
11	StringTie	exon	14416394	14416470	1000	-	.	ENSCHIG00000006439	MSTRG.1543.1		3	j
11	StringTie	exon	14424403	14424545	1000	-	.	ENSCHIG00000006439	MSTRG.1543.1		4	j
11	StringTie	exon	14425635	14425715	1000	-	.	ENSCHIG00000006439	MSTRG.1543.1		5	j
11	StringTie	exon	14444904	14445015	1000	-	.	ENSCHIG00000006439	MSTRG.1543.1		6	j
11	StringTie	exon	14447272	14447384	1000	-	.	ENSCHIG00000006439	MSTRG.1543.1		7	j
11	StringTie	exon	14454265	14454333	1000	-	.	ENSCHIG00000006439	MSTRG.1543.1		8	j
11	StringTie	exon	14466099	14466180	1000	-	.	ENSCHIG00000006439	MSTRG.1543.1		9	j
11	StringTie	exon	14514833	14514893	1000	-	.	ENSCHIG00000006439	MSTRG.1543.1		10	j
11	StringTie	exon	14519363	14519468	1000	-	.	ENSCHIG00000021755	MSTRG.1544.1		1	j
11	StringTie	exon	14523867	14525042	1000	-	.	ENSCHIG00000021755	MSTRG.1544.1		2	j
11	StringTie	exon	14527058	14527200	1000	-	.	ENSCHIG00000021755	MSTRG.1544.1		3	j
11	StringTie	exon	14538204	14538251	1000	-	.	ENSCHIG00000021755	MSTRG.1544.1		4	j
11	StringTie	exon	14538337	14538408	1000	-	.	ENSCHIG00000021755	MSTRG.1544.1		5	j
11	StringTie	exon	14538647	14538725	1000	-	.	ENSCHIG00000021755	MSTRG.1544.1		6	j
8	StringTie	exon	59619307	59619338	1000	-	.	ENSCHIG00000026462	MSTRG.15455.1		1	o
8	StringTie	exon	59648931	59649209	1000	-	.	ENSCHIG00000026462	MSTRG.15455.1		2	o
8	StringTie	exon	59648583	59649673	1000	+	.	ENSCHIG00000015321	MSTRG.15457.1		1	j
8	StringTie	exon	59649763	59651305	1000	+	.	ENSCHIG00000015321	MSTRG.15457.1		2	j
8	StringTie	exon	59651393	59651483	1000	+	.	ENSCHIG00000015321	MSTRG.15457.1		3	j
8	StringTie	exon	59651581	59651693	1000	+	.	ENSCHIG00000015321	MSTRG.15457.1		4	j
8	StringTie	exon	59651777	59657915	1000	+	.	ENSCHIG00000015321	MSTRG.15457.1		5	j
8	StringTie	exon	59902479	59902527	1000	+	.	ENSCHIG00000023998	MSTRG.15475.1		1	o
8	StringTie	exon	59905469	59905588	1000	+	.	ENSCHIG00000023998	MSTRG.15475.1		2	o
8	StringTie	exon	59906055	59908093	1000	+	.	ENSCHIG00000023998	MSTRG.15475.1		3	o
11	StringTie	exon	14738951	14748698	1000	+	.	ENSCHIG00000026569	MSTRG.1549.2		1	j
11	StringTie	exon	14756469	14756622	1000	+	.	ENSCHIG00000026569	MSTRG.1549.2		2	j
11	StringTie	exon	14758515	14758686	1000	+	.	ENSCHIG00000026569	MSTRG.1549.2		3	j
11	StringTie	exon	14763371	14763448	1000	+	.	ENSCHIG00000026569	MSTRG.1549.2		4	j
11	StringTie	exon	14770252	14782608	1000	+	.	ENSCHIG00000026569	MSTRG.1549.2		5	j
8	StringTie	exon	61343844	61344463	1000	-	.	ENSCHIG00000022492	MSTRG.15495.1		1	j
8	StringTie	exon	61349314	61349375	1000	-	.	ENSCHIG00000022492	MSTRG.15495.1		2	j
8	StringTie	exon	61352308	61352428	1000	-	.	ENSCHIG00000022492	MSTRG.15495.1		3	j
11	StringTie	exon	15088450	15089651	1000	-	.	ENSCHIG00000017374	MSTRG.1552.1		1	i
11	StringTie	exon	15095577	15095712	1000	-	.	ENSCHIG00000017374	MSTRG.1552.1		2	i
8	StringTie	exon	63901514	63901675	1000	+	.	ENSCHIG00000025565	MSTRG.15522.1		1	j
8	StringTie	exon	63901857	63901954	1000	+	.	ENSCHIG00000025565	MSTRG.15522.1		2	j
8	StringTie	exon	63906245	63906346	1000	+	.	ENSCHIG00000025565	MSTRG.15522.1		3	j
8	StringTie	exon	63909388	63912168	1000	+	.	ENSCHIG00000025565	MSTRG.15522.1		4	j
8	StringTie	exon	65201959	65202134	1000	+	.	ENSCHIG00000020956	MSTRG.15537.1		1	j
8	StringTie	exon	65202884	65209385	1000	+	.	ENSCHIG00000020956	MSTRG.15537.1		2	j
8	StringTie	exon	65210997	65213484	1000	+	.	ENSCHIG00000020956	MSTRG.15537.6		1	j
8	StringTie	exon	65214880	65216770	1000	+	.	ENSCHIG00000020956	MSTRG.15537.6		2	j
8	StringTie	exon	65220996	65221575	1000	+	.	ENSCHIG00000020956	MSTRG.15537.6		3	j
8	StringTie	exon	65789800	65789833	1000	-	.	ENSCHIG00000023371	MSTRG.15540.1		1	o
8	StringTie	exon	65806203	65806839	1000	-	.	ENSCHIG00000023371	MSTRG.15540.1		2	o
8	StringTie	exon	75669269	75670411	1000	-	.	ENSCHIG00000011645	MSTRG.15612.1		1	o
8	StringTie	exon	75671339	75671749	1000	-	.	ENSCHIG00000011645	MSTRG.15612.1		2	o
11	StringTie	exon	19132046	19132861	1000	-	.	ENSCHIG00000013685	MSTRG.1562.1		1	x
11	StringTie	exon	19136537	19136677	1000	-	.	ENSCHIG00000013685	MSTRG.1562.1		2	x
11	StringTie	exon	19138204	19138593	1000	-	.	ENSCHIG00000013685	MSTRG.1562.1		3	x
8	StringTie	exon	76167916	76168170	1000	+	.	ENSCHIG00000008024	MSTRG.15624.2		1	j
8	StringTie	exon	76198765	76198953	1000	+	.	ENSCHIG00000008024	MSTRG.15624.2		2	j
8	StringTie	exon	76201183	76201776	1000	+	.	ENSCHIG00000008024	MSTRG.15624.2		3	j
8	StringTie	exon	83203266	83203415	1000	+	.	ENSCHIG00000023456	MSTRG.15665.1		1	x
8	StringTie	exon	83204056	83204320	1000	+	.	ENSCHIG00000023456	MSTRG.15665.1		2	x
11	StringTie	exon	19489018	19489132	1000	+	.	ENSCHIG00000021358	MSTRG.1568.1		1	j
11	StringTie	exon	19490159	19490203	1000	+	.	ENSCHIG00000021358	MSTRG.1568.1		2	j
11	StringTie	exon	19490840	19490924	1000	+	.	ENSCHIG00000021358	MSTRG.1568.1		3	j
11	StringTie	exon	19492130	19492399	1000	+	.	ENSCHIG00000021358	MSTRG.1568.1		4	j
8	StringTie	exon	92616972	92616996	1000	-	.	MSTRG.15717	MSTRG.15717.1		1	u
8	StringTie	exon	92665997	92666708	1000	-	.	MSTRG.15717	MSTRG.15717.1		2	u
8	StringTie	exon	100270333	100270557	1000	+	.	MSTRG.15754	MSTRG.15754.1		1	u
8	StringTie	exon	100277906	100300829	1000	+	.	MSTRG.15754	MSTRG.15754.1		2	u
8	StringTie	exon	100806395	100806475	1000	+	.	ENSCHIG00000015660	MSTRG.15759.1		1	j
8	StringTie	exon	100810084	100810215	1000	+	.	ENSCHIG00000015660	MSTRG.15759.1		2	j
8	StringTie	exon	100813235	100814466	1000	+	.	ENSCHIG00000015660	MSTRG.15759.1		3	j
8	StringTie	exon	101682312	101685162	1000	-	.	ENSCHIG00000016237	MSTRG.15766.1		1	j
8	StringTie	exon	101686486	101686576	1000	-	.	ENSCHIG00000016237	MSTRG.15766.1		2	j
8	StringTie	exon	101688631	101688733	1000	-	.	ENSCHIG00000016237	MSTRG.15766.1		3	j
8	StringTie	exon	101698324	101698399	1000	-	.	ENSCHIG00000016237	MSTRG.15766.1		4	j
8	StringTie	exon	101699661	101699878	1000	-	.	ENSCHIG00000016237	MSTRG.15766.1		5	j
8	StringTie	exon	101943069	101943334	1000	-	.	MSTRG.15769	MSTRG.15769.3		1	u
8	StringTie	exon	101944256	101944305	1000	-	.	MSTRG.15769	MSTRG.15769.3		2	u
8	StringTie	exon	101944500	101944601	1000	-	.	MSTRG.15769	MSTRG.15769.3		3	u
8	StringTie	exon	101944962	101945034	1000	-	.	MSTRG.15769	MSTRG.15769.3		4	u
8	StringTie	exon	102206713	102207562	1000	-	.	ENSCHIG00000013147	MSTRG.15774.1		1	j
8	StringTie	exon	102212539	102212661	1000	-	.	ENSCHIG00000013147	MSTRG.15774.1		2	j
8	StringTie	exon	102213119	102213228	1000	-	.	ENSCHIG00000013147	MSTRG.15774.1		3	j
8	StringTie	exon	102220615	102220799	1000	-	.	ENSCHIG00000013147	MSTRG.15774.1		4	j
11	StringTie	exon	20926881	20927180	1000	-	.	ENSCHIG00000019180	MSTRG.1580.3		1	j
11	StringTie	exon	20927542	20927577	1000	-	.	ENSCHIG00000019180	MSTRG.1580.3		2	j
11	StringTie	exon	20928115	20928168	1000	-	.	ENSCHIG00000019180	MSTRG.1580.3		3	j
11	StringTie	exon	20929268	20929369	1000	-	.	ENSCHIG00000019180	MSTRG.1580.3		4	j
11	StringTie	exon	20929457	20930579	1000	-	.	ENSCHIG00000019180	MSTRG.1580.3		5	j
11	StringTie	exon	20930812	20930992	1000	-	.	ENSCHIG00000019180	MSTRG.1580.3		6	j
11	StringTie	exon	20932036	20932200	1000	-	.	ENSCHIG00000019180	MSTRG.1580.3		7	j
11	StringTie	exon	20926884	20927180	1000	-	.	ENSCHIG00000019180	MSTRG.1580.7		1	j
11	StringTie	exon	20927542	20927577	1000	-	.	ENSCHIG00000019180	MSTRG.1580.7		2	j
11	StringTie	exon	20928115	20928168	1000	-	.	ENSCHIG00000019180	MSTRG.1580.7		3	j
11	StringTie	exon	20929259	20929369	1000	-	.	ENSCHIG00000019180	MSTRG.1580.7		4	j
11	StringTie	exon	20929457	20930579	1000	-	.	ENSCHIG00000019180	MSTRG.1580.7		5	j
11	StringTie	exon	20930812	20930992	1000	-	.	ENSCHIG00000019180	MSTRG.1580.7		6	j
11	StringTie	exon	20932036	20932236	1000	-	.	ENSCHIG00000019180	MSTRG.1580.7		7	j
8	StringTie	exon	110742295	110743973	1000	-	.	ENSCHIG00000016728	MSTRG.15814.1		1	x
8	StringTie	exon	110744104	110744261	1000	-	.	ENSCHIG00000016728	MSTRG.15814.1		2	x
8	StringTie	exon	112163186	112163434	1000	+	.	ENSCHIG00000027148	MSTRG.15820.3		1	j
8	StringTie	exon	112163469	112163865	1000	+	.	ENSCHIG00000027148	MSTRG.15820.3		2	j
8	StringTie	exon	112164892	112164946	1000	+	.	ENSCHIG00000027148	MSTRG.15820.3		3	j
8	StringTie	exon	112166099	112166192	1000	+	.	ENSCHIG00000027148	MSTRG.15820.3		4	j
8	StringTie	exon	112166276	112166839	1000	+	.	ENSCHIG00000027148	MSTRG.15820.3		5	j
9	StringTie	exon	1966895	1966908	1000	+	.	ENSCHIG00000019062	MSTRG.15834.1		1	x
9	StringTie	exon	1973859	1973966	1000	+	.	ENSCHIG00000019062	MSTRG.15834.1		2	x
9	StringTie	exon	1976889	1977232	1000	+	.	ENSCHIG00000019062	MSTRG.15834.1		3	x
9	StringTie	exon	2048693	2049437	1000	-	.	ENSCHIG00000016010	MSTRG.15835.1		1	j
9	StringTie	exon	2055987	2058094	1000	-	.	ENSCHIG00000016010	MSTRG.15835.1		2	j
9	StringTie	exon	2059704	2059788	1000	-	.	ENSCHIG00000016010	MSTRG.15835.1		3	j
9	StringTie	exon	2061959	2062048	1000	-	.	ENSCHIG00000016010	MSTRG.15835.1		4	j
9	StringTie	exon	2063178	2063295	1000	-	.	ENSCHIG00000016010	MSTRG.15835.1		5	j
11	StringTie	exon	21051601	21051730	1000	+	.	ENSCHIG00000025946	MSTRG.1584.1		1	j
11	StringTie	exon	21057529	21057635	1000	+	.	ENSCHIG00000025946	MSTRG.1584.1		2	j
11	StringTie	exon	21058360	21058496	1000	+	.	ENSCHIG00000025946	MSTRG.1584.1		3	j
11	StringTie	exon	21060000	21060313	1000	+	.	ENSCHIG00000025946	MSTRG.1584.1		4	j
9	StringTie	exon	5676964	5677054	1000	-	.	MSTRG.15842	MSTRG.15842.1		1	u
9	StringTie	exon	5724775	5724962	1000	-	.	MSTRG.15842	MSTRG.15842.1		2	u
9	StringTie	exon	6093876	6094431	1000	-	.	ENSCHIG00000026635	MSTRG.15845.1		1	j
9	StringTie	exon	6094979	6095095	1000	-	.	ENSCHIG00000026635	MSTRG.15845.1		2	j
9	StringTie	exon	6097215	6097265	1000	-	.	ENSCHIG00000026635	MSTRG.15845.1		3	j
9	StringTie	exon	6100511	6100540	1000	-	.	ENSCHIG00000026635	MSTRG.15845.1		4	j
9	StringTie	exon	6106613	6106663	1000	-	.	ENSCHIG00000026635	MSTRG.15845.1		5	j
9	StringTie	exon	6128112	6128303	1000	-	.	ENSCHIG00000026635	MSTRG.15845.1		6	j
9	StringTie	exon	6562292	6562814	1000	+	.	ENSCHIG00000022115	MSTRG.15847.1		1	j
9	StringTie	exon	6615793	6615978	1000	+	.	ENSCHIG00000022115	MSTRG.15847.1		2	j
9	StringTie	exon	6633088	6633168	1000	+	.	ENSCHIG00000022115	MSTRG.15847.1		3	j
9	StringTie	exon	6637379	6640421	1000	+	.	ENSCHIG00000022115	MSTRG.15847.1		4	j
9	StringTie	exon	11454546	11456409	1000	+	.	ENSCHIG00000015122	MSTRG.15865.1		1	o
9	StringTie	exon	11529606	11529709	1000	+	.	ENSCHIG00000015122	MSTRG.15865.1		2	o
9	StringTie	exon	15738502	15740121	1000	-	.	ENSCHIG00000002512	MSTRG.15878.1		1	j
9	StringTie	exon	15745497	15745676	1000	-	.	ENSCHIG00000002512	MSTRG.15878.1		2	j
9	StringTie	exon	15783257	15783326	1000	-	.	ENSCHIG00000002512	MSTRG.15878.1		3	j
9	StringTie	exon	15828285	15828383	1000	-	.	ENSCHIG00000002512	MSTRG.15878.1		4	j
9	StringTie	exon	15859146	15859290	1000	-	.	ENSCHIG00000002512	MSTRG.15878.1		5	j
9	StringTie	exon	15738511	15740121	1000	-	.	ENSCHIG00000002512	MSTRG.15878.3		1	j
9	StringTie	exon	15745497	15745676	1000	-	.	ENSCHIG00000002512	MSTRG.15878.3		2	j
9	StringTie	exon	15783257	15783326	1000	-	.	ENSCHIG00000002512	MSTRG.15878.3		3	j
9	StringTie	exon	15859146	15859257	1000	-	.	ENSCHIG00000002512	MSTRG.15878.3		4	j
9	StringTie	exon	19628666	19633620	1000	-	.	ENSCHIG00000011759	MSTRG.15896.1		1	o
9	StringTie	exon	19641309	19641427	1000	-	.	ENSCHIG00000011759	MSTRG.15896.1		2	o
9	StringTie	exon	25664125	25664218	1000	-	.	ENSCHIG00000018398	MSTRG.15923.1		1	j
9	StringTie	exon	25664303	25667342	1000	-	.	ENSCHIG00000018398	MSTRG.15923.1		2	j
9	StringTie	exon	25669023	25669161	1000	-	.	ENSCHIG00000018398	MSTRG.15923.1		3	j
9	StringTie	exon	25671049	25671208	1000	-	.	ENSCHIG00000018398	MSTRG.15923.1		4	j
9	StringTie	exon	25676535	25676651	1000	-	.	ENSCHIG00000018398	MSTRG.15923.1		5	j
9	StringTie	exon	25667225	25667342	1000	-	.	ENSCHIG00000018398	MSTRG.15923.2		1	j
9	StringTie	exon	25669023	25669161	1000	-	.	ENSCHIG00000018398	MSTRG.15923.2		2	j
9	StringTie	exon	25671049	25671205	1000	-	.	ENSCHIG00000018398	MSTRG.15923.2		3	j
9	StringTie	exon	25676535	25676651	1000	-	.	ENSCHIG00000018398	MSTRG.15923.2		4	j
9	StringTie	exon	26205216	26205906	1000	-	.	MSTRG.15928	MSTRG.15928.1		1	u
9	StringTie	exon	26258955	26259285	1000	-	.	MSTRG.15928	MSTRG.15928.1		2	u
9	StringTie	exon	27723068	27723760	1000	-	.	ENSCHIG00000015141	MSTRG.15944.1		1	i
9	StringTie	exon	27726335	27726706	1000	-	.	ENSCHIG00000015141	MSTRG.15944.1		2	i
9	StringTie	exon	28069743	28070022	1000	-	.	ENSCHIG00000021803	MSTRG.15950.1		1	x
9	StringTie	exon	28073035	28073050	1000	-	.	ENSCHIG00000021803	MSTRG.15950.1		2	x
11	StringTie	exon	25025320	25025536	1000	+	.	MSTRG.1598	MSTRG.1598.1		1	u
11	StringTie	exon	25027719	25027781	1000	+	.	MSTRG.1598	MSTRG.1598.1		2	u
11	StringTie	exon	25033277	25033551	1000	+	.	MSTRG.1598	MSTRG.1598.1		3	u
11	StringTie	exon	25035308	25035664	1000	+	.	MSTRG.1598	MSTRG.1598.1		4	u
1	StringTie	exon	1557511	1557572	1000	-	.	MSTRG.16	MSTRG.16.1		1	u
1	StringTie	exon	1565743	1566855	1000	-	.	MSTRG.16	MSTRG.16.1		2	u
9	StringTie	exon	49849203	49850803	1000	-	.	ENSCHIG00000011932	MSTRG.16023.1		1	j
9	StringTie	exon	49852408	49852565	1000	-	.	ENSCHIG00000011932	MSTRG.16023.1		2	j
9	StringTie	exon	49858601	49858646	1000	-	.	ENSCHIG00000011932	MSTRG.16023.1		3	j
9	StringTie	exon	49860872	49860924	1000	-	.	ENSCHIG00000011932	MSTRG.16023.1		4	j
9	StringTie	exon	61077790	61091705	1000	+	.	ENSCHIG00000026148	MSTRG.16067.1		1	i
9	StringTie	exon	61100662	61104037	1000	+	.	ENSCHIG00000026148	MSTRG.16067.1		2	i
9	StringTie	exon	63879390	63879723	1000	+	.	ENSCHIG00000019314	MSTRG.16082.1		1	j
9	StringTie	exon	63884828	63884894	1000	+	.	ENSCHIG00000019314	MSTRG.16082.1		2	j
9	StringTie	exon	63893768	63894355	1000	+	.	ENSCHIG00000019314	MSTRG.16082.1		3	j
9	StringTie	exon	64031656	64031656	1000	-	.	ENSCHIG00000012475	MSTRG.16085.2		1	j
9	StringTie	exon	64033543	64034557	1000	-	.	ENSCHIG00000012475	MSTRG.16085.2		2	j
9	StringTie	exon	75271871	75275404	1000	-	.	ENSCHIG00000026337	MSTRG.16145.1		1	x
9	StringTie	exon	75280522	75284869	1000	-	.	ENSCHIG00000026337	MSTRG.16145.1		2	x
9	StringTie	exon	75812849	75815134	1000	-	.	MSTRG.16153	MSTRG.16153.1		1	u
9	StringTie	exon	75820420	75821624	1000	-	.	MSTRG.16153	MSTRG.16153.1		2	u
9	StringTie	exon	82017559	82017689	1000	+	.	ENSCHIG00000000966	MSTRG.16179.1		1	o
9	StringTie	exon	82018516	82018579	1000	+	.	ENSCHIG00000000966	MSTRG.16179.1		2	o
9	StringTie	exon	82029607	82030019	1000	+	.	ENSCHIG00000000966	MSTRG.16179.1		3	o
9	StringTie	exon	82348097	82349566	1000	-	.	ENSCHIG00000026680	MSTRG.16182.2		1	j
9	StringTie	exon	82349854	82349931	1000	-	.	ENSCHIG00000026680	MSTRG.16182.2		2	j
9	StringTie	exon	82355042	82355083	1000	-	.	ENSCHIG00000026680	MSTRG.16182.2		3	j
9	StringTie	exon	82357693	82357797	1000	-	.	ENSCHIG00000026680	MSTRG.16182.2		4	j
9	StringTie	exon	83355500	83355993	1000	+	.	ENSCHIG00000023286	MSTRG.16193.1		1	j
9	StringTie	exon	83357305	83357491	1000	+	.	ENSCHIG00000023286	MSTRG.16193.1		2	j
9	StringTie	exon	83360855	83361086	1000	+	.	ENSCHIG00000023286	MSTRG.16193.1		3	j
9	StringTie	exon	83361629	83362022	1000	+	.	ENSCHIG00000023286	MSTRG.16193.1		4	j
MT	StringTie	exon	1	225	1000	+	.	ENSCHIG00000000032	MSTRG.16225.1		1	o
MT	StringTie	exon	15705	16643	1000	+	.	ENSCHIG00000000032	MSTRG.16225.1		2	o
MT	StringTie	exon	2449	4201	1000	-	.	ENSCHIG00000000033	MSTRG.16226.1		1	o
MT	StringTie	exon	8386	14079	1000	-	.	ENSCHIG00000000033	MSTRG.16226.1		2	o
11	StringTie	exon	35042526	35042622	1000	-	.	MSTRG.1639	MSTRG.1639.1		1	u
11	StringTie	exon	35052652	35052833	1000	-	.	MSTRG.1639	MSTRG.1639.1		2	u
11	StringTie	exon	36442011	36442415	1000	+	.	ENSCHIG00000025445	MSTRG.1645.1		1	j
11	StringTie	exon	36457799	36457815	1000	+	.	ENSCHIG00000025445	MSTRG.1645.1		2	j
11	StringTie	exon	36459575	36459684	1000	+	.	ENSCHIG00000025445	MSTRG.1645.1		3	j
11	StringTie	exon	36625390	36626003	1000	+	.	ENSCHIG00000025445	MSTRG.1645.1		4	j
11	StringTie	exon	38446948	38446970	1000	-	.	ENSCHIG00000016770	MSTRG.1663.1		1	x
11	StringTie	exon	38456079	38456485	1000	-	.	ENSCHIG00000016770	MSTRG.1663.1		2	x
11	StringTie	exon	39677717	39677843	1000	-	.	MSTRG.1664	MSTRG.1664.1		1	u
11	StringTie	exon	39677894	39678008	1000	-	.	MSTRG.1664	MSTRG.1664.1		2	u
11	StringTie	exon	43119563	43119740	1000	+	.	ENSCHIG00000015082	MSTRG.1670.1		1	i
11	StringTie	exon	43119805	43119914	1000	+	.	ENSCHIG00000015082	MSTRG.1670.1		2	i
11	StringTie	exon	43119563	43119765	1000	+	.	ENSCHIG00000015082	MSTRG.1670.2		1	i
11	StringTie	exon	43119798	43119914	1000	+	.	ENSCHIG00000015082	MSTRG.1670.2		2	i
11	StringTie	exon	45918993	45919399	1000	+	.	ENSCHIG00000024993	MSTRG.1698.1		1	j
11	StringTie	exon	45920977	45921117	1000	+	.	ENSCHIG00000024993	MSTRG.1698.1		2	j
11	StringTie	exon	45921200	45921365	1000	+	.	ENSCHIG00000024993	MSTRG.1698.1		3	j
11	StringTie	exon	45924878	45939238	1000	+	.	ENSCHIG00000024993	MSTRG.1698.1		4	j
11	StringTie	exon	45953216	45962903	1000	+	.	ENSCHIG00000024993	MSTRG.1698.1		5	j
11	StringTie	exon	46808624	46808695	1000	+	.	ENSCHIG00000013725	MSTRG.1705.1		1	o
11	StringTie	exon	46809111	46809286	1000	+	.	ENSCHIG00000013725	MSTRG.1705.1		2	o
11	StringTie	exon	46835609	46835662	1000	+	.	ENSCHIG00000013725	MSTRG.1705.1		3	o
11	StringTie	exon	48918340	48918831	1000	+	.	ENSCHIG00000026643	MSTRG.1729.1		1	j
11	StringTie	exon	48919994	48920145	1000	+	.	ENSCHIG00000026643	MSTRG.1729.1		2	j
11	StringTie	exon	48920512	48924541	1000	+	.	ENSCHIG00000026643	MSTRG.1729.1		3	j
1	StringTie	exon	63980813	63981120	1000	-	.	ENSCHIG00000017385	MSTRG.174.1		1	x
1	StringTie	exon	63983824	63984403	1000	-	.	ENSCHIG00000017385	MSTRG.174.1		2	x
11	StringTie	exon	49607177	49607404	1000	+	.	MSTRG.1744	MSTRG.1744.1		1	u
11	StringTie	exon	49607686	49607800	1000	+	.	MSTRG.1744	MSTRG.1744.1		2	u
11	StringTie	exon	49608078	49608130	1000	+	.	MSTRG.1744	MSTRG.1744.1		3	u
11	StringTie	exon	56462225	56462259	1000	+	.	MSTRG.1750	MSTRG.1750.1		1	u
11	StringTie	exon	56480183	56480363	1000	+	.	MSTRG.1750	MSTRG.1750.1		2	u
1	StringTie	exon	64036054	64037250	1000	-	.	MSTRG.177	MSTRG.177.1		1	u
1	StringTie	exon	64039026	64039104	1000	-	.	MSTRG.177	MSTRG.177.1		2	u
11	StringTie	exon	63188303	63203090	1000	-	.	ENSCHIG00000014060	MSTRG.1771.1		1	j
11	StringTie	exon	63203432	63203563	1000	-	.	ENSCHIG00000014060	MSTRG.1771.1		2	j
11	StringTie	exon	63204858	63204953	1000	-	.	ENSCHIG00000014060	MSTRG.1771.1		3	j
11	StringTie	exon	63209538	63209633	1000	-	.	ENSCHIG00000014060	MSTRG.1771.1		4	j
11	StringTie	exon	63215516	63215588	1000	-	.	ENSCHIG00000014060	MSTRG.1771.1		5	j
11	StringTie	exon	63230716	63231103	1000	-	.	ENSCHIG00000014060	MSTRG.1771.1		6	j
1	StringTie	exon	64133252	64133439	1000	-	.	ENSCHIG00000026140	MSTRG.179.1		1	j
1	StringTie	exon	64139387	64139475	1000	-	.	ENSCHIG00000026140	MSTRG.179.1		2	j
1	StringTie	exon	64141252	64141358	1000	-	.	ENSCHIG00000026140	MSTRG.179.1		3	j
11	StringTie	exon	67970901	67971006	1000	+	.	ENSCHIG00000024496	MSTRG.1791.1		1	j
11	StringTie	exon	67972157	67972277	1000	+	.	ENSCHIG00000024496	MSTRG.1791.1		2	j
11	StringTie	exon	67974082	67974194	1000	+	.	ENSCHIG00000024496	MSTRG.1791.1		3	j
11	StringTie	exon	67974930	67975009	1000	+	.	ENSCHIG00000024496	MSTRG.1791.1		4	j
11	StringTie	exon	67978169	67978233	1000	+	.	ENSCHIG00000024496	MSTRG.1791.1		5	j
11	StringTie	exon	67979197	67980332	1000	+	.	ENSCHIG00000024496	MSTRG.1791.1		6	j
11	StringTie	exon	71622879	71622897	1000	-	.	ENSCHIG00000019202	MSTRG.1818.1		1	j
11	StringTie	exon	71653000	71653300	1000	-	.	ENSCHIG00000019202	MSTRG.1818.1		2	j
11	StringTie	exon	71659683	71659789	1000	-	.	ENSCHIG00000019202	MSTRG.1818.1		3	j
11	StringTie	exon	71661427	71661445	1000	-	.	ENSCHIG00000019202	MSTRG.1818.1		4	j
11	StringTie	exon	71661963	71663671	1000	-	.	ENSCHIG00000019202	MSTRG.1818.1		5	j
11	StringTie	exon	71651313	71653300	1000	-	.	ENSCHIG00000019202	MSTRG.1818.2		1	j
11	StringTie	exon	71659683	71659789	1000	-	.	ENSCHIG00000019202	MSTRG.1818.2		2	j
11	StringTie	exon	71661427	71661445	1000	-	.	ENSCHIG00000019202	MSTRG.1818.2		3	j
11	StringTie	exon	71662325	71663671	1000	-	.	ENSCHIG00000019202	MSTRG.1818.2		4	j
11	StringTie	exon	72913691	72913935	1000	+	.	ENSCHIG00000023283	MSTRG.1855.1		1	j
11	StringTie	exon	72916689	72917029	1000	+	.	ENSCHIG00000023283	MSTRG.1855.1		2	j
11	StringTie	exon	72913694	72913935	1000	+	.	ENSCHIG00000023283	MSTRG.1855.2		1	j
11	StringTie	exon	72915195	72915288	1000	+	.	ENSCHIG00000023283	MSTRG.1855.2		2	j
11	StringTie	exon	72916689	72917029	1000	+	.	ENSCHIG00000023283	MSTRG.1855.2		3	j
11	StringTie	exon	77475496	77476440	1000	-	.	ENSCHIG00000024751	MSTRG.1884.4		1	j
11	StringTie	exon	77513086	77513189	1000	-	.	ENSCHIG00000024751	MSTRG.1884.4		2	j
11	StringTie	exon	77521200	77521310	1000	-	.	ENSCHIG00000024751	MSTRG.1884.4		3	j
11	StringTie	exon	87122614	87122946	1000	-	.	ENSCHIG00000018115	MSTRG.1924.1		1	x
11	StringTie	exon	87135238	87135271	1000	-	.	ENSCHIG00000018115	MSTRG.1924.1		2	x
11	StringTie	exon	87476209	87476271	1000	-	.	ENSCHIG00000012589	MSTRG.1929.1		1	x
11	StringTie	exon	87476756	87477086	1000	-	.	ENSCHIG00000012589	MSTRG.1929.1		2	x
11	StringTie	exon	93969304	93969962	1000	-	.	MSTRG.1965	MSTRG.1965.1		1	u
11	StringTie	exon	93989321	93989503	1000	-	.	MSTRG.1965	MSTRG.1965.1		2	u
11	StringTie	exon	93989663	93989865	1000	-	.	MSTRG.1965	MSTRG.1965.1		3	u
11	StringTie	exon	98332048	98332291	1000	+	.	ENSCHIG00000011939	MSTRG.2019.1		1	j
11	StringTie	exon	98336411	98336891	1000	+	.	ENSCHIG00000011939	MSTRG.2019.1		2	j
11	StringTie	exon	98500226	98500367	1000	+	.	ENSCHIG00000012547	MSTRG.2027.1		1	j
11	StringTie	exon	98504732	98504802	1000	+	.	ENSCHIG00000012547	MSTRG.2027.1		2	j
11	StringTie	exon	98512955	98513036	1000	+	.	ENSCHIG00000012547	MSTRG.2027.1		3	j
11	StringTie	exon	98514540	98514588	1000	+	.	ENSCHIG00000012547	MSTRG.2027.1		4	j
11	StringTie	exon	98514951	98518354	1000	+	.	ENSCHIG00000012547	MSTRG.2027.1		5	j
11	StringTie	exon	99347975	99348998	1000	+	.	MSTRG.2052	MSTRG.2052.1		1	u
11	StringTie	exon	99373280	99373572	1000	+	.	MSTRG.2052	MSTRG.2052.1		2	u
11	StringTie	exon	99377296	99379808	1000	+	.	MSTRG.2052	MSTRG.2052.1		3	u
11	StringTie	exon	99471928	99472723	1000	+	.	MSTRG.2054	MSTRG.2054.1		1	u
11	StringTie	exon	99473131	99477240	1000	+	.	MSTRG.2054	MSTRG.2054.1		2	u
11	StringTie	exon	103546836	103547451	1000	-	.	MSTRG.2116	MSTRG.2116.1		1	u
11	StringTie	exon	103547542	103547770	1000	-	.	MSTRG.2116	MSTRG.2116.1		2	u
11	StringTie	exon	103548899	103548963	1000	-	.	MSTRG.2116	MSTRG.2116.1		3	u
11	StringTie	exon	103550491	103550680	1000	-	.	MSTRG.2116	MSTRG.2116.1		4	u
11	StringTie	exon	103568962	103569430	1000	-	.	MSTRG.2117	MSTRG.2117.1		1	u
11	StringTie	exon	103570094	103570258	1000	-	.	MSTRG.2117	MSTRG.2117.1		2	u
11	StringTie	exon	103572731	103573017	1000	-	.	MSTRG.2117	MSTRG.2117.1		3	u
11	StringTie	exon	103574133	103574330	1000	-	.	MSTRG.2117	MSTRG.2117.1		4	u
11	StringTie	exon	103655012	103655394	1000	+	.	ENSCHIG00000025808	MSTRG.2120.1		1	x
11	StringTie	exon	103658057	103658319	1000	+	.	ENSCHIG00000025808	MSTRG.2120.1		2	x
11	StringTie	exon	103659093	103659170	1000	+	.	ENSCHIG00000025808	MSTRG.2120.1		3	x
11	StringTie	exon	103659559	103660934	1000	+	.	ENSCHIG00000025808	MSTRG.2120.1		4	x
11	StringTie	exon	103655570	103659209	1000	-	.	ENSCHIG00000025808	MSTRG.2121.1		1	j
11	StringTie	exon	103660001	103660081	1000	-	.	ENSCHIG00000025808	MSTRG.2121.1		2	j
11	StringTie	exon	103661638	103661760	1000	-	.	ENSCHIG00000025808	MSTRG.2121.1		3	j
11	StringTie	exon	104193823	104193881	1000	+	.	MSTRG.2136	MSTRG.2136.1		1	u
11	StringTie	exon	104194510	104197279	1000	+	.	MSTRG.2136	MSTRG.2136.1		2	u
11	StringTie	exon	104220150	104220469	1000	+	.	ENSCHIG00000007578	MSTRG.2138.1		1	x
11	StringTie	exon	104235054	104235118	1000	+	.	ENSCHIG00000007578	MSTRG.2138.1		2	x
11	StringTie	exon	104259453	104260284	1000	-	.	MSTRG.2139	MSTRG.2139.1		1	u
11	StringTie	exon	104260601	104262428	1000	-	.	MSTRG.2139	MSTRG.2139.1		2	u
11	StringTie	exon	104259522	104260287	1000	-	.	MSTRG.2139	MSTRG.2139.2		1	u
11	StringTie	exon	104260599	104262484	1000	-	.	MSTRG.2139	MSTRG.2139.2		2	u
11	StringTie	exon	105087852	105087965	1000	+	.	MSTRG.2156	MSTRG.2156.1		1	u
11	StringTie	exon	105088843	105089098	1000	+	.	MSTRG.2156	MSTRG.2156.1		2	u
11	StringTie	exon	105089556	105089609	1000	+	.	MSTRG.2156	MSTRG.2156.1		3	u
11	StringTie	exon	105089993	105090028	1000	+	.	MSTRG.2156	MSTRG.2156.1		4	u
11	StringTie	exon	105090878	105090931	1000	+	.	MSTRG.2156	MSTRG.2156.1		5	u
11	StringTie	exon	105092048	105092155	1000	+	.	MSTRG.2156	MSTRG.2156.1		6	u
11	StringTie	exon	105092451	105092504	1000	+	.	MSTRG.2156	MSTRG.2156.1		7	u
11	StringTie	exon	105092596	105092649	1000	+	.	MSTRG.2156	MSTRG.2156.1		8	u
11	StringTie	exon	105092734	105092841	1000	+	.	MSTRG.2156	MSTRG.2156.1		9	u
11	StringTie	exon	105093645	105093698	1000	+	.	MSTRG.2156	MSTRG.2156.1		10	u
11	StringTie	exon	105094257	105094310	1000	+	.	MSTRG.2156	MSTRG.2156.1		11	u
11	StringTie	exon	105095027	105095080	1000	+	.	MSTRG.2156	MSTRG.2156.1		12	u
11	StringTie	exon	105095363	105095416	1000	+	.	MSTRG.2156	MSTRG.2156.1		13	u
11	StringTie	exon	105095967	105096074	1000	+	.	MSTRG.2156	MSTRG.2156.1		14	u
11	StringTie	exon	105097188	105097241	1000	+	.	MSTRG.2156	MSTRG.2156.1		15	u
11	StringTie	exon	105098461	105098568	1000	+	.	MSTRG.2156	MSTRG.2156.1		16	u
11	StringTie	exon	105098666	105098719	1000	+	.	MSTRG.2156	MSTRG.2156.1		17	u
11	StringTie	exon	105101321	105101428	1000	+	.	MSTRG.2156	MSTRG.2156.1		18	u
11	StringTie	exon	105101525	105101578	1000	+	.	MSTRG.2156	MSTRG.2156.1		19	u
11	StringTie	exon	105102769	105102822	1000	+	.	MSTRG.2156	MSTRG.2156.1		20	u
11	StringTie	exon	105103776	105103883	1000	+	.	MSTRG.2156	MSTRG.2156.1		21	u
11	StringTie	exon	105106188	105106295	1000	+	.	MSTRG.2156	MSTRG.2156.1		22	u
11	StringTie	exon	105107501	105107554	1000	+	.	MSTRG.2156	MSTRG.2156.1		23	u
11	StringTie	exon	105107646	105107735	1000	+	.	MSTRG.2156	MSTRG.2156.1		24	u
11	StringTie	exon	105109356	105109463	1000	+	.	MSTRG.2156	MSTRG.2156.1		25	u
11	StringTie	exon	105110006	105110059	1000	+	.	MSTRG.2156	MSTRG.2156.1		26	u
11	StringTie	exon	105112886	105112939	1000	+	.	MSTRG.2156	MSTRG.2156.1		27	u
11	StringTie	exon	105113902	105113955	1000	+	.	MSTRG.2156	MSTRG.2156.1		28	u
11	StringTie	exon	105114431	105114475	1000	+	.	MSTRG.2156	MSTRG.2156.1		29	u
11	StringTie	exon	105115433	105115486	1000	+	.	MSTRG.2156	MSTRG.2156.1		30	u
11	StringTie	exon	105115608	105115652	1000	+	.	MSTRG.2156	MSTRG.2156.1		31	u
11	StringTie	exon	105118961	105119014	1000	+	.	MSTRG.2156	MSTRG.2156.1		32	u
11	StringTie	exon	105121193	105121246	1000	+	.	MSTRG.2156	MSTRG.2156.1		33	u
11	StringTie	exon	105121811	105121918	1000	+	.	MSTRG.2156	MSTRG.2156.1		34	u
11	StringTie	exon	105123936	105123989	1000	+	.	MSTRG.2156	MSTRG.2156.1		35	u
11	StringTie	exon	105124584	105124628	1000	+	.	MSTRG.2156	MSTRG.2156.1		36	u
11	StringTie	exon	105128048	105128101	1000	+	.	MSTRG.2156	MSTRG.2156.1		37	u
11	StringTie	exon	105128483	105128527	1000	+	.	MSTRG.2156	MSTRG.2156.1		38	u
11	StringTie	exon	105132505	105132558	1000	+	.	MSTRG.2156	MSTRG.2156.1		39	u
11	StringTie	exon	105133420	105133464	1000	+	.	MSTRG.2156	MSTRG.2156.1		40	u
11	StringTie	exon	105133681	105133734	1000	+	.	MSTRG.2156	MSTRG.2156.1		41	u
11	StringTie	exon	105134161	105134205	1000	+	.	MSTRG.2156	MSTRG.2156.1		42	u
11	StringTie	exon	105134729	105134782	1000	+	.	MSTRG.2156	MSTRG.2156.1		43	u
11	StringTie	exon	105135580	105135624	1000	+	.	MSTRG.2156	MSTRG.2156.1		44	u
11	StringTie	exon	105136587	105136640	1000	+	.	MSTRG.2156	MSTRG.2156.1		45	u
11	StringTie	exon	105137792	105137845	1000	+	.	MSTRG.2156	MSTRG.2156.1		46	u
11	StringTie	exon	105139126	105139179	1000	+	.	MSTRG.2156	MSTRG.2156.1		47	u
11	StringTie	exon	105140456	105140509	1000	+	.	MSTRG.2156	MSTRG.2156.1		48	u
11	StringTie	exon	105140816	105140869	1000	+	.	MSTRG.2156	MSTRG.2156.1		49	u
11	StringTie	exon	105141696	105141752	1000	+	.	MSTRG.2156	MSTRG.2156.1		50	u
11	StringTie	exon	105143145	105143237	1000	+	.	MSTRG.2156	MSTRG.2156.1		51	u
11	StringTie	exon	105143968	105144042	1000	+	.	MSTRG.2156	MSTRG.2156.1		52	u
11	StringTie	exon	105150389	105150451	1000	+	.	MSTRG.2156	MSTRG.2156.1		53	u
11	StringTie	exon	105150658	105150958	1000	+	.	MSTRG.2156	MSTRG.2156.1		54	u
11	StringTie	exon	105157660	105157842	1000	+	.	MSTRG.2157	MSTRG.2157.1		1	u
11	StringTie	exon	105158777	105158942	1000	+	.	MSTRG.2157	MSTRG.2157.1		2	u
11	StringTie	exon	105159112	105159168	1000	+	.	MSTRG.2157	MSTRG.2157.1		3	u
11	StringTie	exon	105159277	105159389	1000	+	.	MSTRG.2157	MSTRG.2157.1		4	u
11	StringTie	exon	105163557	105164055	1000	-	.	MSTRG.2158	MSTRG.2158.1		1	u
11	StringTie	exon	105187100	105194494	1000	-	.	MSTRG.2158	MSTRG.2158.1		2	u
11	StringTie	exon	106156401	106156681	1000	+	.	MSTRG.2183	MSTRG.2183.1		1	u
11	StringTie	exon	106156915	106157172	1000	+	.	MSTRG.2183	MSTRG.2183.1		2	u
11	StringTie	exon	106159127	106159536	1000	+	.	MSTRG.2183	MSTRG.2183.1		3	u
12	StringTie	exon	7520370	7521334	1000	+	.	MSTRG.2210	MSTRG.2210.1		1	u
12	StringTie	exon	7527502	7529463	1000	+	.	MSTRG.2210	MSTRG.2210.1		2	u
12	StringTie	exon	8213476	8213697	1000	+	.	ENSCHIG00000016842	MSTRG.2214.1		1	o
12	StringTie	exon	8214198	8214280	1000	+	.	ENSCHIG00000016842	MSTRG.2214.1		2	o
12	StringTie	exon	8214749	8215199	1000	+	.	ENSCHIG00000016842	MSTRG.2214.1		3	o
12	StringTie	exon	9967100	9967524	1000	-	.	MSTRG.2221	MSTRG.2221.1		1	u
12	StringTie	exon	9969260	9969501	1000	-	.	MSTRG.2221	MSTRG.2221.1		2	u
12	StringTie	exon	18737468	18739126	1000	-	.	MSTRG.2247	MSTRG.2247.1		1	u
12	StringTie	exon	18809846	18810060	1000	-	.	MSTRG.2247	MSTRG.2247.1		2	u
12	StringTie	exon	18738162	18739126	1000	-	.	MSTRG.2247	MSTRG.2247.2		1	u
12	StringTie	exon	18777663	18777996	1000	-	.	MSTRG.2247	MSTRG.2247.2		2	u
12	StringTie	exon	20395257	20396249	1000	-	.	ENSCHIG00000005803	MSTRG.2254.1		1	j
12	StringTie	exon	20398162	20401186	1000	-	.	ENSCHIG00000005803	MSTRG.2254.1		2	j
12	StringTie	exon	20404962	20405034	1000	-	.	ENSCHIG00000005803	MSTRG.2254.1		3	j
12	StringTie	exon	20406798	20407055	1000	-	.	ENSCHIG00000005803	MSTRG.2254.1		4	j
12	StringTie	exon	20395692	20405034	1000	-	.	ENSCHIG00000005803	MSTRG.2254.2		1	j
12	StringTie	exon	20406798	20407067	1000	-	.	ENSCHIG00000005803	MSTRG.2254.2		2	j
12	StringTie	exon	21845125	21845313	1000	+	.	MSTRG.2255	MSTRG.2255.1		1	u
12	StringTie	exon	21845379	21845433	1000	+	.	MSTRG.2255	MSTRG.2255.1		2	u
12	StringTie	exon	35807840	35807899	1000	+	.	ENSCHIG00000018162	MSTRG.2279.1		1	i
12	StringTie	exon	35807988	35809911	1000	+	.	ENSCHIG00000018162	MSTRG.2279.1		2	i
12	StringTie	exon	35812347	35819440	1000	+	.	ENSCHIG00000011469	MSTRG.2280.1		1	o
12	StringTie	exon	35826016	35831012	1000	+	.	ENSCHIG00000011469	MSTRG.2280.1		2	o
12	StringTie	exon	38934153	38934422	1000	+	.	ENSCHIG00000019091	MSTRG.2290.1		1	j
12	StringTie	exon	38939575	38939720	1000	+	.	ENSCHIG00000019091	MSTRG.2290.1		2	j
12	StringTie	exon	38947106	38948923	1000	+	.	ENSCHIG00000019091	MSTRG.2290.1		3	j
12	StringTie	exon	38934153	38934403	1000	+	.	ENSCHIG00000019091	MSTRG.2290.2		1	j
12	StringTie	exon	38939575	38939720	1000	+	.	ENSCHIG00000019091	MSTRG.2290.2		2	j
12	StringTie	exon	38947106	38948902	1000	+	.	ENSCHIG00000019091	MSTRG.2290.2		3	j
1	StringTie	exon	70277722	70278625	1000	-	.	MSTRG.230	MSTRG.230.1		1	u
1	StringTie	exon	70297649	70297828	1000	-	.	MSTRG.230	MSTRG.230.1		2	u
12	StringTie	exon	50645239	50645641	1000	+	.	MSTRG.2301	MSTRG.2301.1		1	u
12	StringTie	exon	50646924	50647308	1000	+	.	MSTRG.2301	MSTRG.2301.1		2	u
12	StringTie	exon	50647447	50649673	1000	+	.	MSTRG.2301	MSTRG.2301.1		3	u
12	StringTie	exon	51125422	51125664	1000	-	.	ENSCHIG00000020953	MSTRG.2308.2		1	o
12	StringTie	exon	51125690	51125892	1000	-	.	ENSCHIG00000020953	MSTRG.2308.2		2	o
12	StringTie	exon	51221144	51221323	1000	+	.	ENSCHIG00000019056	MSTRG.2312.1		1	x
12	StringTie	exon	51228097	51228332	1000	+	.	ENSCHIG00000019056	MSTRG.2312.1		2	x
12	StringTie	exon	51237637	51237764	1000	+	.	ENSCHIG00000019056	MSTRG.2312.1		3	x
12	StringTie	exon	51242572	51242980	1000	+	.	ENSCHIG00000019056	MSTRG.2312.1		4	x
12	StringTie	exon	52701672	52701952	1000	+	.	MSTRG.2321	MSTRG.2321.1		1	u
12	StringTie	exon	52704878	52708132	1000	+	.	MSTRG.2321	MSTRG.2321.1		2	u
12	StringTie	exon	55231512	55233718	1000	-	.	MSTRG.2340	MSTRG.2340.1		1	u
12	StringTie	exon	55234752	55234960	1000	-	.	MSTRG.2340	MSTRG.2340.1		2	u
12	StringTie	exon	55235953	55236105	1000	-	.	MSTRG.2340	MSTRG.2340.1		3	u
12	StringTie	exon	55244053	55244280	1000	-	.	MSTRG.2340	MSTRG.2340.1		4	u
12	StringTie	exon	55862974	55866817	1000	-	.	ENSCHIG00000005881	MSTRG.2344.1		1	j
12	StringTie	exon	55867125	55867202	1000	-	.	ENSCHIG00000005881	MSTRG.2344.1		2	j
12	StringTie	exon	55870701	55870787	1000	-	.	ENSCHIG00000005881	MSTRG.2344.1		3	j
12	StringTie	exon	55875201	55875309	1000	-	.	ENSCHIG00000005881	MSTRG.2344.1		4	j
12	StringTie	exon	55911299	55912414	1000	-	.	ENSCHIG00000005881	MSTRG.2344.1		5	j
12	StringTie	exon	58081814	58086599	1000	-	.	ENSCHIG00000006314	MSTRG.2357.2		1	j
12	StringTie	exon	58088029	58090652	1000	-	.	ENSCHIG00000006314	MSTRG.2357.2		2	j
12	StringTie	exon	58107212	58107390	1000	-	.	ENSCHIG00000006314	MSTRG.2357.2		3	j
12	StringTie	exon	59958619	59958643	1000	-	.	MSTRG.2368	MSTRG.2368.1		1	u
12	StringTie	exon	59974878	59975132	1000	-	.	MSTRG.2368	MSTRG.2368.1		2	u
12	StringTie	exon	62973240	62973340	1000	+	.	ENSCHIG00000012902	MSTRG.2382.2		1	j
12	StringTie	exon	62973417	62973473	1000	+	.	ENSCHIG00000012902	MSTRG.2382.2		2	j
12	StringTie	exon	62977837	62977894	1000	+	.	ENSCHIG00000012902	MSTRG.2382.2		3	j
12	StringTie	exon	62981104	62981143	1000	+	.	ENSCHIG00000012902	MSTRG.2382.2		4	j
12	StringTie	exon	62982502	62983062	1000	+	.	ENSCHIG00000012902	MSTRG.2382.2		5	j
12	StringTie	exon	62983178	62985757	1000	+	.	ENSCHIG00000012902	MSTRG.2382.2		6	j
12	StringTie	exon	62973243	62973340	1000	+	.	ENSCHIG00000012902	MSTRG.2382.3		1	j
12	StringTie	exon	62973417	62973473	1000	+	.	ENSCHIG00000012902	MSTRG.2382.3		2	j
12	StringTie	exon	62977837	62977894	1000	+	.	ENSCHIG00000012902	MSTRG.2382.3		3	j
12	StringTie	exon	62982502	62982534	1000	+	.	ENSCHIG00000012902	MSTRG.2382.3		4	j
12	StringTie	exon	62983872	62985851	1000	+	.	ENSCHIG00000012902	MSTRG.2382.3		5	j
12	StringTie	exon	62973246	62973340	1000	+	.	ENSCHIG00000012902	MSTRG.2382.4		1	j
12	StringTie	exon	62973417	62973619	1000	+	.	ENSCHIG00000012902	MSTRG.2382.4		2	j
12	StringTie	exon	62977837	62977894	1000	+	.	ENSCHIG00000012902	MSTRG.2382.4		3	j
12	StringTie	exon	62981104	62981143	1000	+	.	ENSCHIG00000012902	MSTRG.2382.4		4	j
12	StringTie	exon	62982502	62982534	1000	+	.	ENSCHIG00000012902	MSTRG.2382.4		5	j
12	StringTie	exon	62983872	62985755	1000	+	.	ENSCHIG00000012902	MSTRG.2382.4		6	j
12	StringTie	exon	67024305	67024652	1000	+	.	ENSCHIG00000009570	MSTRG.2409.1		1	x
12	StringTie	exon	67077367	67077457	1000	+	.	ENSCHIG00000009570	MSTRG.2409.1		2	x
12	StringTie	exon	67084612	67117783	1000	+	.	ENSCHIG00000009570	MSTRG.2409.1		3	x
12	StringTie	exon	67118321	67118509	1000	+	.	ENSCHIG00000009570	MSTRG.2409.1		4	x
12	StringTie	exon	67146889	67149862	1000	+	.	ENSCHIG00000009570	MSTRG.2409.1		5	x
12	StringTie	exon	68655780	68655904	1000	+	.	ENSCHIG00000017652	MSTRG.2430.1		1	j
12	StringTie	exon	68661940	68665455	1000	+	.	ENSCHIG00000017652	MSTRG.2430.1		2	j
12	StringTie	exon	68666260	68666346	1000	+	.	ENSCHIG00000017652	MSTRG.2430.1		3	j
12	StringTie	exon	68667408	68667539	1000	+	.	ENSCHIG00000017652	MSTRG.2430.1		4	j
12	StringTie	exon	68669553	68670186	1000	+	.	ENSCHIG00000017652	MSTRG.2430.1		5	j
12	StringTie	exon	68683448	68683749	1000	+	.	ENSCHIG00000024171	MSTRG.2432.2		1	x
12	StringTie	exon	68683842	68686265	1000	+	.	ENSCHIG00000024171	MSTRG.2432.2		2	x
12	StringTie	exon	84753476	84755829	1000	-	.	ENSCHIG00000020019	MSTRG.2471.1		1	x
12	StringTie	exon	84757108	84757318	1000	-	.	ENSCHIG00000020019	MSTRG.2471.1		2	x
12	StringTie	exon	84753619	84755871	1000	-	.	ENSCHIG00000020019	MSTRG.2471.2		1	x
12	StringTie	exon	84757108	84757328	1000	-	.	ENSCHIG00000020019	MSTRG.2471.2		2	x
13	StringTie	exon	295117	295283	1000	+	.	MSTRG.2476	MSTRG.2476.1		1	u
13	StringTie	exon	304885	309654	1000	+	.	MSTRG.2476	MSTRG.2476.1		2	u
13	StringTie	exon	6603121	6603144	1000	+	.	MSTRG.2492	MSTRG.2492.1		1	u
13	StringTie	exon	6603323	6604475	1000	+	.	MSTRG.2492	MSTRG.2492.1		2	u
13	StringTie	exon	17602364	17602548	1000	-	.	MSTRG.2549	MSTRG.2549.1		1	u
13	StringTie	exon	17607946	17609122	1000	-	.	MSTRG.2549	MSTRG.2549.1		2	u
13	StringTie	exon	19604248	19604315	1000	+	.	ENSCHIG00000026796	MSTRG.2559.1		1	o
13	StringTie	exon	19658143	19665479	1000	+	.	ENSCHIG00000026796	MSTRG.2559.1		2	o
13	StringTie	exon	21029716	21029743	1000	-	.	ENSCHIG00000023670	MSTRG.2562.1		1	x
13	StringTie	exon	21044565	21044737	1000	-	.	ENSCHIG00000023670	MSTRG.2562.1		2	x
13	StringTie	exon	30879206	30879261	1000	-	.	ENSCHIG00000019577	MSTRG.2607.1		1	o
13	StringTie	exon	30973419	30973600	1000	-	.	ENSCHIG00000019577	MSTRG.2607.1		2	o
13	StringTie	exon	30964517	30968242	1000	-	.	ENSCHIG00000017788	MSTRG.2608.3		1	j
13	StringTie	exon	30977703	30977819	1000	-	.	ENSCHIG00000017788	MSTRG.2608.3		2	j
13	StringTie	exon	30973764	30974523	1000	-	.	ENSCHIG00000017788	MSTRG.2608.4		1	j
13	StringTie	exon	30977703	30977840	1000	-	.	ENSCHIG00000017788	MSTRG.2608.4		2	j
13	StringTie	exon	33323197	33330469	1000	+	.	ENSCHIG00000001920	MSTRG.2620.4		1	o
13	StringTie	exon	33334075	33343371	1000	+	.	ENSCHIG00000001920	MSTRG.2620.4		2	o
13	StringTie	exon	35522739	35522970	1000	+	.	MSTRG.2632	MSTRG.2632.1		1	u
13	StringTie	exon	35530199	35531738	1000	+	.	MSTRG.2632	MSTRG.2632.1		2	u
13	StringTie	exon	36212221	36214211	1000	-	.	MSTRG.2635	MSTRG.2635.1		1	u
13	StringTie	exon	36215648	36215817	1000	-	.	MSTRG.2635	MSTRG.2635.1		2	u
13	StringTie	exon	51872898	51873401	1000	+	.	ENSCHIG00000020430	MSTRG.2759.1		1	x
13	StringTie	exon	51886787	51886935	1000	+	.	ENSCHIG00000020430	MSTRG.2759.1		2	x
13	StringTie	exon	51893409	51893891	1000	+	.	ENSCHIG00000020430	MSTRG.2759.1		3	x
13	StringTie	exon	51872898	51873411	1000	+	.	ENSCHIG00000020430	MSTRG.2759.2		1	x
13	StringTie	exon	51886787	51886935	1000	+	.	ENSCHIG00000020430	MSTRG.2759.2		2	x
13	StringTie	exon	51893409	51893891	1000	+	.	ENSCHIG00000020430	MSTRG.2759.2		3	x
13	StringTie	exon	52730763	52730803	1000	+	.	ENSCHIG00000024563	MSTRG.2767.2		1	j
13	StringTie	exon	52738022	52738234	1000	+	.	ENSCHIG00000024563	MSTRG.2767.2		2	j
13	StringTie	exon	52751494	52751575	1000	+	.	ENSCHIG00000024563	MSTRG.2767.2		3	j
13	StringTie	exon	53455779	53460236	1000	-	.	ENSCHIG00000016840	MSTRG.2791.1		1	j
13	StringTie	exon	53460320	53460416	1000	-	.	ENSCHIG00000016840	MSTRG.2791.1		2	j
13	StringTie	exon	53460498	53460575	1000	-	.	ENSCHIG00000016840	MSTRG.2791.1		3	j
13	StringTie	exon	53460790	53460870	1000	-	.	ENSCHIG00000016840	MSTRG.2791.1		4	j
13	StringTie	exon	53461337	53461530	1000	-	.	ENSCHIG00000016840	MSTRG.2791.1		5	j
13	StringTie	exon	56669489	56669947	1000	+	.	ENSCHIG00000023373	MSTRG.2819.1		1	j
13	StringTie	exon	56671651	56671777	1000	+	.	ENSCHIG00000023373	MSTRG.2819.1		2	j
13	StringTie	exon	56673198	56673351	1000	+	.	ENSCHIG00000023373	MSTRG.2819.1		3	j
13	StringTie	exon	59038130	59038458	1000	+	.	ENSCHIG00000008981	MSTRG.2843.1		1	j
13	StringTie	exon	59038544	59038591	1000	+	.	ENSCHIG00000008981	MSTRG.2843.1		2	j
13	StringTie	exon	59054152	59054264	1000	+	.	ENSCHIG00000008981	MSTRG.2843.1		3	j
13	StringTie	exon	59058545	59058709	1000	+	.	ENSCHIG00000008981	MSTRG.2843.1		4	j
13	StringTie	exon	59060673	59061811	1000	+	.	ENSCHIG00000008981	MSTRG.2843.1		5	j
13	StringTie	exon	64111917	64112862	1000	-	.	ENSCHIG00000012983	MSTRG.2920.1		1	x
13	StringTie	exon	64116967	64117475	1000	-	.	ENSCHIG00000012983	MSTRG.2920.1		2	x
13	StringTie	exon	64117559	64117715	1000	-	.	ENSCHIG00000012983	MSTRG.2920.1		3	x
13	StringTie	exon	64475565	64475585	1000	+	.	ENSCHIG00000010377	MSTRG.2931.1		1	j
13	StringTie	exon	64476009	64476158	1000	+	.	ENSCHIG00000010377	MSTRG.2931.1		2	j
13	StringTie	exon	64476348	64476478	1000	+	.	ENSCHIG00000010377	MSTRG.2931.1		3	j
13	StringTie	exon	64477387	64477495	1000	+	.	ENSCHIG00000010377	MSTRG.2931.1		4	j
13	StringTie	exon	64711933	64711953	1000	-	.	ENSCHIG00000023408	MSTRG.2937.1		1	x
13	StringTie	exon	64754856	64760142	1000	-	.	ENSCHIG00000023408	MSTRG.2937.1		2	x
13	StringTie	exon	65803245	65806151	1000	+	.	ENSCHIG00000024259	MSTRG.2956.1		1	j
13	StringTie	exon	65811701	65811909	1000	+	.	ENSCHIG00000024259	MSTRG.2956.1		2	j
13	StringTie	exon	65826872	65827733	1000	+	.	ENSCHIG00000024259	MSTRG.2956.1		3	j
13	StringTie	exon	66011738	66012180	1000	-	.	ENSCHIG00000013030	MSTRG.2958.1		1	o
13	StringTie	exon	66014720	66022727	1000	-	.	ENSCHIG00000013030	MSTRG.2958.1		2	o
13	StringTie	exon	66031306	66031431	1000	-	.	ENSCHIG00000013030	MSTRG.2958.1		3	o
13	StringTie	exon	66024662	66024733	1000	+	.	ENSCHIG00000026109	MSTRG.2959.1		1	j
13	StringTie	exon	66025950	66026960	1000	+	.	ENSCHIG00000026109	MSTRG.2959.1		2	j
13	StringTie	exon	66934315	66934506	1000	+	.	ENSCHIG00000002222	MSTRG.2967.1		1	x
13	StringTie	exon	66936426	66936606	1000	+	.	ENSCHIG00000002222	MSTRG.2967.1		2	x
13	StringTie	exon	66937157	66937417	1000	+	.	ENSCHIG00000002222	MSTRG.2967.1		3	x
13	StringTie	exon	66938547	66938619	1000	+	.	ENSCHIG00000002222	MSTRG.2967.1		4	x
13	StringTie	exon	66939917	66940094	1000	+	.	ENSCHIG00000002222	MSTRG.2967.1		5	x
13	StringTie	exon	66940181	66940574	1000	+	.	ENSCHIG00000002222	MSTRG.2967.1		6	x
13	StringTie	exon	72212360	72212430	1000	+	.	ENSCHIG00000011121	MSTRG.2989.1		1	x
13	StringTie	exon	72216107	72220800	1000	+	.	ENSCHIG00000011121	MSTRG.2989.1		2	x
13	StringTie	exon	72562932	72563082	1000	+	.	ENSCHIG00000022691	MSTRG.2993.2		1	j
13	StringTie	exon	72566515	72567266	1000	+	.	ENSCHIG00000022691	MSTRG.2993.2		2	j
13	StringTie	exon	72983990	72984572	1000	+	.	ENSCHIG00000003232	MSTRG.2999.4		1	o
13	StringTie	exon	72984651	72993122	1000	+	.	ENSCHIG00000003232	MSTRG.2999.4		2	o
13	StringTie	exon	75413296	75413594	1000	-	.	MSTRG.3032	MSTRG.3032.1		1	u
13	StringTie	exon	75437018	75437318	1000	-	.	MSTRG.3032	MSTRG.3032.1		2	u
13	StringTie	exon	76326436	76326816	1000	+	.	MSTRG.3037	MSTRG.3037.1		1	u
13	StringTie	exon	76326881	76327205	1000	+	.	MSTRG.3037	MSTRG.3037.1		2	u
13	StringTie	exon	76326448	76326806	1000	-	.	MSTRG.3038	MSTRG.3038.2		1	u
13	StringTie	exon	76326879	76327208	1000	-	.	MSTRG.3038	MSTRG.3038.2		2	u
13	StringTie	exon	76326468	76326816	1000	-	.	MSTRG.3038	MSTRG.3038.3		1	u
13	StringTie	exon	76326881	76327209	1000	-	.	MSTRG.3038	MSTRG.3038.3		2	u
13	StringTie	exon	76326707	76326811	1000	-	.	MSTRG.3038	MSTRG.3038.4		1	u
13	StringTie	exon	76326879	76327208	1000	-	.	MSTRG.3038	MSTRG.3038.4		2	u
13	StringTie	exon	76907315	76907433	1000	+	.	ENSCHIG00000018393	MSTRG.3045.1		1	i
13	StringTie	exon	76907747	76907855	1000	+	.	ENSCHIG00000018393	MSTRG.3045.1		2	i
13	StringTie	exon	76908646	76908710	1000	+	.	ENSCHIG00000018393	MSTRG.3045.1		3	i
13	StringTie	exon	76909001	76909077	1000	+	.	ENSCHIG00000018393	MSTRG.3045.1		4	i
13	StringTie	exon	76909802	76910074	1000	+	.	ENSCHIG00000018393	MSTRG.3045.1		5	i
13	StringTie	exon	77644246	77647629	1000	-	.	ENSCHIG00000026963	MSTRG.3053.1		1	j
13	StringTie	exon	77648899	77649024	1000	-	.	ENSCHIG00000026963	MSTRG.3053.1		2	j
13	StringTie	exon	77657359	77657507	1000	-	.	ENSCHIG00000026963	MSTRG.3053.1		3	j
13	StringTie	exon	77675199	77675275	1000	-	.	ENSCHIG00000026963	MSTRG.3053.1		4	j
13	StringTie	exon	80947532	80948016	1000	+	.	ENSCHIG00000002377	MSTRG.3073.4		1	j
13	StringTie	exon	80955153	80956239	1000	+	.	ENSCHIG00000002377	MSTRG.3073.4		2	j
14	StringTie	exon	962620	962988	1000	-	.	ENSCHIG00000024002	MSTRG.3083.1		1	x
14	StringTie	exon	963606	963625	1000	-	.	ENSCHIG00000024002	MSTRG.3083.1		2	x
14	StringTie	exon	1111823	1112972	1000	-	.	MSTRG.3084	MSTRG.3084.1		1	u
14	StringTie	exon	1113284	1113408	1000	-	.	MSTRG.3084	MSTRG.3084.1		2	u
14	StringTie	exon	1113512	1113740	1000	-	.	MSTRG.3084	MSTRG.3084.1		3	u
14	StringTie	exon	4250170	4250211	1000	+	.	MSTRG.3091	MSTRG.3091.1		1	u
14	StringTie	exon	4289324	4289663	1000	+	.	MSTRG.3091	MSTRG.3091.1		2	u
14	StringTie	exon	5998335	5999205	1000	+	.	ENSCHIG00000013099	MSTRG.3105.2		1	i
14	StringTie	exon	6000765	6001114	1000	+	.	ENSCHIG00000013099	MSTRG.3105.2		2	i
14	StringTie	exon	10803916	10810832	1000	-	.	ENSCHIG00000008695	MSTRG.3119.1		1	j
14	StringTie	exon	10816063	10816148	1000	-	.	ENSCHIG00000008695	MSTRG.3119.1		2	j
14	StringTie	exon	10849396	10849477	1000	-	.	ENSCHIG00000008695	MSTRG.3119.1		3	j
14	StringTie	exon	10891210	10891364	1000	-	.	ENSCHIG00000008695	MSTRG.3119.1		4	j
14	StringTie	exon	10895218	10895349	1000	-	.	ENSCHIG00000008695	MSTRG.3119.1		5	j
14	StringTie	exon	10913308	10913385	1000	-	.	ENSCHIG00000008695	MSTRG.3119.1		6	j
14	StringTie	exon	10810635	10810832	1000	-	.	ENSCHIG00000008695	MSTRG.3119.2		1	j
14	StringTie	exon	10816063	10816148	1000	-	.	ENSCHIG00000008695	MSTRG.3119.2		2	j
14	StringTie	exon	10849396	10849477	1000	-	.	ENSCHIG00000008695	MSTRG.3119.2		3	j
14	StringTie	exon	10891210	10891364	1000	-	.	ENSCHIG00000008695	MSTRG.3119.2		4	j
14	StringTie	exon	10913308	10913376	1000	-	.	ENSCHIG00000008695	MSTRG.3119.2		5	j
14	StringTie	exon	11610051	11610128	1000	-	.	ENSCHIG00000023975	MSTRG.3120.1		1	x
14	StringTie	exon	11636336	11638018	1000	-	.	ENSCHIG00000023975	MSTRG.3120.1		2	x
14	StringTie	exon	13130553	13133158	1000	-	.	ENSCHIG00000025987	MSTRG.3139.1		1	j
14	StringTie	exon	13139112	13139207	1000	-	.	ENSCHIG00000025987	MSTRG.3139.1		2	j
14	StringTie	exon	13146774	13146839	1000	-	.	ENSCHIG00000025987	MSTRG.3139.1		3	j
14	StringTie	exon	13147367	13147431	1000	-	.	ENSCHIG00000025987	MSTRG.3139.1		4	j
14	StringTie	exon	13149735	13149822	1000	-	.	ENSCHIG00000025987	MSTRG.3139.1		5	j
14	StringTie	exon	13154120	13154546	1000	-	.	ENSCHIG00000025987	MSTRG.3139.1		6	j
14	StringTie	exon	13130609	13133158	1000	-	.	ENSCHIG00000025987	MSTRG.3139.2		1	j
14	StringTie	exon	13139112	13139207	1000	-	.	ENSCHIG00000025987	MSTRG.3139.2		2	j
14	StringTie	exon	13146774	13146839	1000	-	.	ENSCHIG00000025987	MSTRG.3139.2		3	j
14	StringTie	exon	13147367	13147431	1000	-	.	ENSCHIG00000025987	MSTRG.3139.2		4	j
14	StringTie	exon	13149735	13149817	1000	-	.	ENSCHIG00000025987	MSTRG.3139.2		5	j
14	StringTie	exon	13154396	13154430	1000	-	.	ENSCHIG00000025987	MSTRG.3139.2		6	j
14	StringTie	exon	17750848	17751069	1000	-	.	ENSCHIG00000016789	MSTRG.3168.1		1	j
14	StringTie	exon	17758438	17758565	1000	-	.	ENSCHIG00000016789	MSTRG.3168.1		2	j
14	StringTie	exon	17759515	17759646	1000	-	.	ENSCHIG00000016789	MSTRG.3168.1		3	j
14	StringTie	exon	17760571	17760732	1000	-	.	ENSCHIG00000016789	MSTRG.3168.1		4	j
14	StringTie	exon	17980580	17980679	1000	+	.	ENSCHIG00000012813	MSTRG.3170.1		1	j
14	StringTie	exon	17981321	17981525	1000	+	.	ENSCHIG00000012813	MSTRG.3170.1		2	j
14	StringTie	exon	17981872	17981964	1000	+	.	ENSCHIG00000012813	MSTRG.3170.1		3	j
14	StringTie	exon	17982634	17984471	1000	+	.	ENSCHIG00000012813	MSTRG.3170.1		4	j
14	StringTie	exon	17989229	17989615	1000	+	.	ENSCHIG00000012813	MSTRG.3170.1		5	j
14	StringTie	exon	19022139	19032490	1000	-	.	ENSCHIG00000007167	MSTRG.3176.1		1	j
14	StringTie	exon	19033170	19033277	1000	-	.	ENSCHIG00000007167	MSTRG.3176.1		2	j
14	StringTie	exon	19035735	19035871	1000	-	.	ENSCHIG00000007167	MSTRG.3176.1		3	j
14	StringTie	exon	19039179	19039486	1000	-	.	ENSCHIG00000007167	MSTRG.3176.1		4	j
14	StringTie	exon	26023300	26023330	1000	+	.	MSTRG.3196	MSTRG.3196.1		1	u
14	StringTie	exon	26030158	26030334	1000	+	.	MSTRG.3196	MSTRG.3196.1		2	u
14	StringTie	exon	27118329	27119880	1000	+	.	ENSCHIG00000016464	MSTRG.3202.2		1	j
14	StringTie	exon	27123663	27123733	1000	+	.	ENSCHIG00000016464	MSTRG.3202.2		2	j
14	StringTie	exon	27124939	27125013	1000	+	.	ENSCHIG00000016464	MSTRG.3202.2		3	j
14	StringTie	exon	27127521	27127743	1000	+	.	ENSCHIG00000016464	MSTRG.3202.2		4	j
14	StringTie	exon	37022522	37022837	1000	+	.	MSTRG.3213	MSTRG.3213.1		1	u
14	StringTie	exon	37025769	37025877	1000	+	.	MSTRG.3213	MSTRG.3213.1		2	u
14	StringTie	exon	40223236	40226692	1000	-	.	ENSCHIG00000022780	MSTRG.3228.2		1	j
14	StringTie	exon	40231152	40231329	1000	-	.	ENSCHIG00000022780	MSTRG.3228.2		2	j
14	StringTie	exon	40264041	40264168	1000	-	.	ENSCHIG00000022780	MSTRG.3228.2		3	j
14	StringTie	exon	40320739	40321342	1000	-	.	ENSCHIG00000022780	MSTRG.3228.2		4	j
1	StringTie	exon	83319149	83320035	1000	-	.	MSTRG.323	MSTRG.323.1		1	u
1	StringTie	exon	83321913	83321947	1000	-	.	MSTRG.323	MSTRG.323.1		2	u
1	StringTie	exon	83322655	83322760	1000	-	.	MSTRG.323	MSTRG.323.1		3	u
1	StringTie	exon	83323854	83324023	1000	-	.	MSTRG.323	MSTRG.323.1		4	u
1	StringTie	exon	83326826	83327183	1000	-	.	MSTRG.323	MSTRG.323.1		5	u
14	StringTie	exon	44693642	44693707	1000	+	.	MSTRG.3238	MSTRG.3238.1		1	u
14	StringTie	exon	44702893	44703085	1000	+	.	MSTRG.3238	MSTRG.3238.1		2	u
14	StringTie	exon	44867912	44868369	1000	-	.	ENSCHIG00000019890	MSTRG.3240.1		1	j
14	StringTie	exon	44873632	44873737	1000	-	.	ENSCHIG00000019890	MSTRG.3240.1		2	j
14	StringTie	exon	44875541	44875586	1000	-	.	ENSCHIG00000019890	MSTRG.3240.1		3	j
14	StringTie	exon	44880641	44881385	1000	+	.	ENSCHIG00000015198	MSTRG.3241.1		1	j
14	StringTie	exon	44890210	44890263	1000	+	.	ENSCHIG00000015198	MSTRG.3241.1		2	j
14	StringTie	exon	44892301	44892444	1000	+	.	ENSCHIG00000015198	MSTRG.3241.1		3	j
14	StringTie	exon	44898721	44903405	1000	+	.	ENSCHIG00000015198	MSTRG.3241.1		4	j
14	StringTie	exon	44932205	44932286	1000	+	.	ENSCHIG00000025248	MSTRG.3242.1		1	j
14	StringTie	exon	44964520	44964611	1000	+	.	ENSCHIG00000025248	MSTRG.3242.1		2	j
14	StringTie	exon	44972272	44972374	1000	+	.	ENSCHIG00000025248	MSTRG.3242.1		3	j
14	StringTie	exon	44984097	44984252	1000	+	.	ENSCHIG00000025248	MSTRG.3242.1		4	j
14	StringTie	exon	44987708	44987783	1000	+	.	ENSCHIG00000025248	MSTRG.3242.1		5	j
14	StringTie	exon	44995735	45004837	1000	+	.	ENSCHIG00000025248	MSTRG.3242.1		6	j
14	StringTie	exon	50849744	50849794	1000	+	.	ENSCHIG00000023489	MSTRG.3263.1		1	x
14	StringTie	exon	50870307	50870456	1000	+	.	ENSCHIG00000023489	MSTRG.3263.1		2	x
14	StringTie	exon	51015622	51016040	1000	+	.	MSTRG.3265	MSTRG.3265.1		1	u
14	StringTie	exon	51019115	51019228	1000	+	.	MSTRG.3265	MSTRG.3265.1		2	u
14	StringTie	exon	51019477	51019540	1000	+	.	MSTRG.3265	MSTRG.3265.1		3	u
14	StringTie	exon	51019721	51019893	1000	+	.	MSTRG.3265	MSTRG.3265.1		4	u
14	StringTie	exon	51015622	51016040	1000	+	.	MSTRG.3265	MSTRG.3265.2		1	u
14	StringTie	exon	51019115	51019228	1000	+	.	MSTRG.3265	MSTRG.3265.2		2	u
14	StringTie	exon	51019474	51019540	1000	+	.	MSTRG.3265	MSTRG.3265.2		3	u
14	StringTie	exon	51019721	51019893	1000	+	.	MSTRG.3265	MSTRG.3265.2		4	u
1	StringTie	exon	83751735	83751906	1000	+	.	ENSCHIG00000012704	MSTRG.328.3		1	o
1	StringTie	exon	83752116	83752587	1000	+	.	ENSCHIG00000012704	MSTRG.328.3		2	o
14	StringTie	exon	62400443	62400459	1000	-	.	ENSCHIG00000013718	MSTRG.3311.1		1	j
14	StringTie	exon	62418379	62422205	1000	-	.	ENSCHIG00000013718	MSTRG.3311.1		2	j
14	StringTie	exon	62423390	62423515	1000	-	.	ENSCHIG00000013718	MSTRG.3311.1		3	j
14	StringTie	exon	62427812	62427960	1000	-	.	ENSCHIG00000013718	MSTRG.3311.1		4	j
14	StringTie	exon	62440982	62440997	1000	-	.	ENSCHIG00000013718	MSTRG.3311.1		5	j
14	StringTie	exon	62963123	62963639	1000	+	.	ENSCHIG00000011893	MSTRG.3317.1		1	x
14	StringTie	exon	62970136	62976897	1000	+	.	ENSCHIG00000011893	MSTRG.3317.1		2	x
14	StringTie	exon	69395640	69395849	1000	+	.	MSTRG.3345	MSTRG.3345.1		1	u
14	StringTie	exon	69462769	69463219	1000	+	.	MSTRG.3345	MSTRG.3345.1		2	u
14	StringTie	exon	69538144	69538275	1000	+	.	MSTRG.3345	MSTRG.3345.1		3	u
14	StringTie	exon	69592607	69592752	1000	+	.	MSTRG.3345	MSTRG.3345.1		4	u
14	StringTie	exon	69619607	69621205	1000	+	.	MSTRG.3345	MSTRG.3345.1		5	u
14	StringTie	exon	74929675	74940255	1000	-	.	MSTRG.3357	MSTRG.3357.1		1	u
14	StringTie	exon	74940984	74972277	1000	-	.	MSTRG.3357	MSTRG.3357.1		2	u
14	StringTie	exon	80416997	80417506	1000	-	.	MSTRG.3374	MSTRG.3374.1		1	u
14	StringTie	exon	80417691	80417930	1000	-	.	MSTRG.3374	MSTRG.3374.1		2	u
14	StringTie	exon	81630901	81633074	1000	-	.	ENSCHIG00000002449	MSTRG.3432.1		1	j
14	StringTie	exon	81633559	81633705	1000	-	.	ENSCHIG00000002449	MSTRG.3432.1		2	j
14	StringTie	exon	81634365	81634410	1000	-	.	ENSCHIG00000002449	MSTRG.3432.1		3	j
14	StringTie	exon	81634490	81634565	1000	-	.	ENSCHIG00000002449	MSTRG.3432.1		4	j
14	StringTie	exon	81630922	81633074	1000	-	.	ENSCHIG00000002449	MSTRG.3432.2		1	j
14	StringTie	exon	81633559	81633705	1000	-	.	ENSCHIG00000002449	MSTRG.3432.2		2	j
14	StringTie	exon	81633849	81633933	1000	-	.	ENSCHIG00000002449	MSTRG.3432.2		3	j
14	StringTie	exon	81634125	81635304	1000	-	.	ENSCHIG00000002449	MSTRG.3432.2		4	j
14	StringTie	exon	90014690	90014721	1000	-	.	MSTRG.3445	MSTRG.3445.1		1	u
14	StringTie	exon	90021829	90022062	1000	-	.	MSTRG.3445	MSTRG.3445.1		2	u
14	StringTie	exon	90057598	90057634	1000	-	.	MSTRG.3445	MSTRG.3445.1		3	u
15	StringTie	exon	2495428	2495839	1000	+	.	ENSCHIG00000026208	MSTRG.3490.1		1	j
15	StringTie	exon	2495962	2496078	1000	+	.	ENSCHIG00000026208	MSTRG.3490.1		2	j
15	StringTie	exon	2498128	2498329	1000	+	.	ENSCHIG00000026208	MSTRG.3490.1		3	j
15	StringTie	exon	5479198	5479470	1000	-	.	ENSCHIG00000013162	MSTRG.3506.1		1	x
15	StringTie	exon	5480472	5480544	1000	-	.	ENSCHIG00000013162	MSTRG.3506.1		2	x
1	StringTie	exon	88072036	88072163	1000	+	.	MSTRG.351	MSTRG.351.1		1	u
1	StringTie	exon	88072914	88073155	1000	+	.	MSTRG.351	MSTRG.351.1		2	u
15	StringTie	exon	6230317	6230337	1000	-	.	ENSCHIG00000009743	MSTRG.3527.1		1	o
15	StringTie	exon	6293384	6293859	1000	-	.	ENSCHIG00000009743	MSTRG.3527.1		2	o
15	StringTie	exon	9223865	9224688	1000	-	.	MSTRG.3558	MSTRG.3558.1		1	u
15	StringTie	exon	9224918	9224970	1000	-	.	MSTRG.3558	MSTRG.3558.1		2	u
15	StringTie	exon	9239189	9244857	1000	-	.	MSTRG.3558	MSTRG.3558.1		3	u
15	StringTie	exon	9236973	9239506	1000	-	.	MSTRG.3558	MSTRG.3558.2		1	u
15	StringTie	exon	9241446	9244850	1000	-	.	MSTRG.3558	MSTRG.3558.2		2	u
15	StringTie	exon	16172723	16172794	1000	+	.	ENSCHIG00000020550	MSTRG.3567.2		1	j
15	StringTie	exon	16183272	16183306	1000	+	.	ENSCHIG00000020550	MSTRG.3567.2		2	j
15	StringTie	exon	16184146	16184249	1000	+	.	ENSCHIG00000020550	MSTRG.3567.2		3	j
15	StringTie	exon	16185402	16187190	1000	+	.	ENSCHIG00000020550	MSTRG.3567.2		4	j
1	StringTie	exon	94239805	94239888	1000	+	.	ENSCHIG00000025581	MSTRG.359.1		1	x
1	StringTie	exon	94294290	94294460	1000	+	.	ENSCHIG00000025581	MSTRG.359.1		2	x
15	StringTie	exon	19686781	19700417	1000	-	.	ENSCHIG00000001768	MSTRG.3594.1		1	j
15	StringTie	exon	19713459	19714665	1000	-	.	ENSCHIG00000001768	MSTRG.3594.1		2	j
15	StringTie	exon	19747653	19748542	1000	-	.	ENSCHIG00000001768	MSTRG.3594.1		3	j
15	StringTie	exon	19689963	19700417	1000	-	.	ENSCHIG00000001768	MSTRG.3594.2		1	o
15	StringTie	exon	19747653	19748047	1000	-	.	ENSCHIG00000001768	MSTRG.3594.2		2	o
15	StringTie	exon	19689963	19700417	1000	-	.	ENSCHIG00000001768	MSTRG.3594.3		1	j
15	StringTie	exon	19713459	19748797	1000	-	.	ENSCHIG00000001768	MSTRG.3594.3		2	j
15	StringTie	exon	19754366	19754488	1000	-	.	ENSCHIG00000001768	MSTRG.3594.3		3	j
15	StringTie	exon	19754904	19755006	1000	-	.	ENSCHIG00000001768	MSTRG.3594.3		4	j
15	StringTie	exon	19764839	19764916	1000	-	.	ENSCHIG00000001768	MSTRG.3594.3		5	j
15	StringTie	exon	19786501	19786563	1000	-	.	ENSCHIG00000001768	MSTRG.3594.3		6	j
15	StringTie	exon	20616256	20616367	1000	+	.	ENSCHIG00000011052	MSTRG.3600.3		1	j
15	StringTie	exon	20682296	20682406	1000	+	.	ENSCHIG00000011052	MSTRG.3600.3		2	j
15	StringTie	exon	20683235	20683404	1000	+	.	ENSCHIG00000011052	MSTRG.3600.3		3	j
15	StringTie	exon	29685968	29686801	1000	+	.	ENSCHIG00000022502	MSTRG.3651.1		1	o
15	StringTie	exon	29689235	29692189	1000	+	.	ENSCHIG00000022502	MSTRG.3651.1		2	o
15	StringTie	exon	29918451	29918492	1000	-	.	MSTRG.3655	MSTRG.3655.1		1	u
15	StringTie	exon	29977642	29977827	1000	-	.	MSTRG.3655	MSTRG.3655.1		2	u
15	StringTie	exon	34781994	34783224	1000	-	.	MSTRG.3698	MSTRG.3698.1		1	u
15	StringTie	exon	34789822	34790703	1000	-	.	MSTRG.3698	MSTRG.3698.1		2	u
1	StringTie	exon	96123155	96123232	1000	+	.	ENSCHIG00000022855	MSTRG.370.2		1	j
1	StringTie	exon	96123330	96123518	1000	+	.	ENSCHIG00000022855	MSTRG.370.2		2	j
1	StringTie	exon	96124778	96125685	1000	+	.	ENSCHIG00000022855	MSTRG.370.2		3	j
15	StringTie	exon	36200614	36200661	1000	-	.	ENSCHIG00000001740	MSTRG.3718.1		1	o
15	StringTie	exon	36290227	36290751	1000	-	.	ENSCHIG00000001740	MSTRG.3718.1		2	o
15	StringTie	exon	38630190	38630539	1000	-	.	ENSCHIG00000003569	MSTRG.3738.1		1	i
15	StringTie	exon	38630826	38636028	1000	-	.	ENSCHIG00000003569	MSTRG.3738.1		2	i
15	StringTie	exon	40509085	40511940	1000	-	.	MSTRG.3765	MSTRG.3765.2		1	u
15	StringTie	exon	40513059	40533826	1000	-	.	MSTRG.3765	MSTRG.3765.2		2	u
15	StringTie	exon	41487668	41497631	1000	+	.	ENSCHIG00000009969	MSTRG.3768.1		1	i
15	StringTie	exon	41499045	41501407	1000	+	.	ENSCHIG00000009969	MSTRG.3768.1		2	i
1	StringTie	exon	9090512	9090651	1000	+	.	ENSCHIG00000022046	MSTRG.38.1		1	j
1	StringTie	exon	9094404	9094506	1000	+	.	ENSCHIG00000022046	MSTRG.38.1		2	j
1	StringTie	exon	9102003	9102612	1000	+	.	ENSCHIG00000022046	MSTRG.38.1		3	j
1	StringTie	exon	9106607	9106783	1000	+	.	ENSCHIG00000022046	MSTRG.38.1		4	j
1	StringTie	exon	9109575	9109699	1000	+	.	ENSCHIG00000022046	MSTRG.38.1		5	j
1	StringTie	exon	9110283	9110480	1000	+	.	ENSCHIG00000022046	MSTRG.38.1		6	j
15	StringTie	exon	52825029	52825776	1000	-	.	ENSCHIG00000004539	MSTRG.3836.1		1	x
15	StringTie	exon	52831927	52831962	1000	-	.	ENSCHIG00000004539	MSTRG.3836.1		2	x
15	StringTie	exon	52825073	52825776	1000	-	.	ENSCHIG00000004539	MSTRG.3836.2		1	x
15	StringTie	exon	52841844	52842032	1000	-	.	ENSCHIG00000004539	MSTRG.3836.2		2	x
15	StringTie	exon	53844843	53844900	1000	+	.	ENSCHIG00000016836	MSTRG.3855.1		1	j
15	StringTie	exon	53845529	53845567	1000	+	.	ENSCHIG00000016836	MSTRG.3855.1		2	j
15	StringTie	exon	53845674	53845748	1000	+	.	ENSCHIG00000016836	MSTRG.3855.1		3	j
15	StringTie	exon	53846313	53846349	1000	+	.	ENSCHIG00000016836	MSTRG.3855.1		4	j
15	StringTie	exon	53847333	53847382	1000	+	.	ENSCHIG00000016836	MSTRG.3855.1		5	j
15	StringTie	exon	53847937	53847987	1000	+	.	ENSCHIG00000016836	MSTRG.3855.1		6	j
15	StringTie	exon	53849988	53851175	1000	+	.	ENSCHIG00000016836	MSTRG.3855.1		7	j
15	StringTie	exon	54842550	54842857	1000	-	.	ENSCHIG00000012044	MSTRG.3870.1		1	j
15	StringTie	exon	54844102	54844198	1000	-	.	ENSCHIG00000012044	MSTRG.3870.1		2	j
15	StringTie	exon	54844346	54844413	1000	-	.	ENSCHIG00000012044	MSTRG.3870.1		3	j
15	StringTie	exon	54850159	54850491	1000	-	.	ENSCHIG00000012044	MSTRG.3870.1		4	j
15	StringTie	exon	55277333	55277381	1000	+	.	ENSCHIG00000001961	MSTRG.3875.4		1	j
15	StringTie	exon	55288508	55288729	1000	+	.	ENSCHIG00000001961	MSTRG.3875.4		2	j
15	StringTie	exon	55290158	55290418	1000	+	.	ENSCHIG00000001961	MSTRG.3875.4		3	j
15	StringTie	exon	56277166	56277333	1000	+	.	ENSCHIG00000025944	MSTRG.3876.1		1	o
15	StringTie	exon	56387908	56398096	1000	+	.	ENSCHIG00000025944	MSTRG.3876.1		2	o
15	StringTie	exon	61555132	61555446	1000	+	.	ENSCHIG00000015605	MSTRG.3902.2		1	j
15	StringTie	exon	61576507	61576589	1000	+	.	ENSCHIG00000015605	MSTRG.3902.2		2	j
15	StringTie	exon	61634344	61637254	1000	+	.	ENSCHIG00000015605	MSTRG.3902.2		3	j
15	StringTie	exon	74530862	74530926	1000	+	.	ENSCHIG00000021765	MSTRG.3943.1		1	x
15	StringTie	exon	74601411	74606109	1000	+	.	ENSCHIG00000021765	MSTRG.3943.1		2	x
15	StringTie	exon	74684406	74685971	1000	+	.	ENSCHIG00000021765	MSTRG.3943.1		3	x
16	StringTie	exon	456634	456799	1000	+	.	MSTRG.3975	MSTRG.3975.1		1	u
16	StringTie	exon	459852	460102	1000	+	.	MSTRG.3975	MSTRG.3975.1		2	u
16	StringTie	exon	785073	785366	1000	-	.	MSTRG.3979	MSTRG.3979.1		1	u
16	StringTie	exon	796255	796567	1000	-	.	MSTRG.3979	MSTRG.3979.1		2	u
16	StringTie	exon	794004	794277	1000	+	.	MSTRG.3980	MSTRG.3980.1		1	u
16	StringTie	exon	851128	851526	1000	+	.	MSTRG.3980	MSTRG.3980.1		2	u
16	StringTie	exon	852605	855204	1000	+	.	MSTRG.3980	MSTRG.3980.1		3	u
16	StringTie	exon	1539163	1541309	1000	+	.	ENSCHIG00000013049	MSTRG.3995.1		1	x
16	StringTie	exon	1543800	1549911	1000	+	.	ENSCHIG00000013049	MSTRG.3995.1		2	x
16	StringTie	exon	5078113	5078221	1000	-	.	ENSCHIG00000020774	MSTRG.4023.1		1	i
16	StringTie	exon	5101462	5101638	1000	-	.	ENSCHIG00000020774	MSTRG.4023.1		2	i
16	StringTie	exon	5102059	5102247	1000	-	.	ENSCHIG00000020774	MSTRG.4023.1		3	i
16	StringTie	exon	5105952	5106009	1000	-	.	ENSCHIG00000020774	MSTRG.4023.1		4	i
16	StringTie	exon	5397666	5397710	1000	+	.	ENSCHIG00000015213	MSTRG.4025.1		1	o
16	StringTie	exon	5411415	5412620	1000	+	.	ENSCHIG00000015213	MSTRG.4025.1		2	o
16	StringTie	exon	10736131	10736231	1000	+	.	ENSCHIG00000010625	MSTRG.4038.1		1	j
16	StringTie	exon	10743534	10743710	1000	+	.	ENSCHIG00000010625	MSTRG.4038.1		2	j
16	StringTie	exon	10744919	10745050	1000	+	.	ENSCHIG00000010625	MSTRG.4038.1		3	j
16	StringTie	exon	27369169	27369240	1000	+	.	ENSCHIG00000017919	MSTRG.4087.1		1	j
16	StringTie	exon	27377912	27380178	1000	+	.	ENSCHIG00000017919	MSTRG.4087.1		2	j
16	StringTie	exon	28080236	28080266	1000	+	.	MSTRG.4098	MSTRG.4098.1		1	u
16	StringTie	exon	28086996	28087255	1000	+	.	MSTRG.4098	MSTRG.4098.1		2	u
16	StringTie	exon	29383891	29384129	1000	+	.	ENSCHIG00000024072	MSTRG.4109.2		1	j
16	StringTie	exon	29386784	29391558	1000	+	.	ENSCHIG00000024072	MSTRG.4109.2		2	j
16	StringTie	exon	30961388	30962339	1000	-	.	ENSCHIG00000014790	MSTRG.4113.1		1	j
16	StringTie	exon	30962733	30962796	1000	-	.	ENSCHIG00000014790	MSTRG.4113.1		2	j
16	StringTie	exon	30962905	30963019	1000	-	.	ENSCHIG00000014790	MSTRG.4113.1		3	j
16	StringTie	exon	30968159	30968386	1000	-	.	ENSCHIG00000014790	MSTRG.4113.1		4	j
16	StringTie	exon	30962198	30962339	1000	-	.	ENSCHIG00000014790	MSTRG.4113.2		1	j
16	StringTie	exon	30962733	30963019	1000	-	.	ENSCHIG00000014790	MSTRG.4113.2		2	j
16	StringTie	exon	30967954	30967995	1000	-	.	ENSCHIG00000014790	MSTRG.4113.2		3	j
16	StringTie	exon	38128745	38130450	1000	-	.	ENSCHIG00000010364	MSTRG.4149.2		1	i
16	StringTie	exon	38132009	38134853	1000	-	.	ENSCHIG00000010364	MSTRG.4149.2		2	i
16	StringTie	exon	44077368	44078231	1000	-	.	ENSCHIG00000013078	MSTRG.4208.1		1	j
16	StringTie	exon	44154684	44156481	1000	-	.	ENSCHIG00000013078	MSTRG.4208.1		2	j
16	StringTie	exon	44157281	44157332	1000	-	.	ENSCHIG00000013078	MSTRG.4208.1		3	j
16	StringTie	exon	44158032	44158190	1000	-	.	ENSCHIG00000013078	MSTRG.4208.1		4	j
16	StringTie	exon	44161962	44162043	1000	-	.	ENSCHIG00000013078	MSTRG.4208.1		5	j
16	StringTie	exon	44164057	44164330	1000	-	.	ENSCHIG00000013078	MSTRG.4208.1		6	j
16	StringTie	exon	44154579	44156481	1000	-	.	ENSCHIG00000013078	MSTRG.4208.2		1	j
16	StringTie	exon	44157281	44157332	1000	-	.	ENSCHIG00000013078	MSTRG.4208.2		2	j
16	StringTie	exon	44158032	44158190	1000	-	.	ENSCHIG00000013078	MSTRG.4208.2		3	j
16	StringTie	exon	44161962	44162043	1000	-	.	ENSCHIG00000013078	MSTRG.4208.2		4	j
16	StringTie	exon	44164057	44164112	1000	-	.	ENSCHIG00000013078	MSTRG.4208.2		5	j
16	StringTie	exon	44164141	44164198	1000	-	.	ENSCHIG00000013078	MSTRG.4208.2		6	j
16	StringTie	exon	45063747	45064032	1000	-	.	ENSCHIG00000011498	MSTRG.4213.1		1	j
16	StringTie	exon	45110654	45110772	1000	-	.	ENSCHIG00000011498	MSTRG.4213.1		2	j
16	StringTie	exon	45115592	45115661	1000	-	.	ENSCHIG00000011498	MSTRG.4213.1		3	j
16	StringTie	exon	45145431	45145566	1000	-	.	ENSCHIG00000011498	MSTRG.4213.1		4	j
16	StringTie	exon	45672414	45674012	1000	+	.	ENSCHIG00000024561	MSTRG.4228.1		1	j
16	StringTie	exon	45676176	45676300	1000	+	.	ENSCHIG00000024561	MSTRG.4228.1		2	j
16	StringTie	exon	45679081	45680875	1000	+	.	ENSCHIG00000024561	MSTRG.4228.1		3	j
16	StringTie	exon	47853844	47853970	1000	-	.	ENSCHIG00000013550	MSTRG.4239.1		1	j
16	StringTie	exon	47854225	47854351	1000	-	.	ENSCHIG00000013550	MSTRG.4239.1		2	j
16	StringTie	exon	47856579	47856704	1000	-	.	ENSCHIG00000013550	MSTRG.4239.1		3	j
16	StringTie	exon	47856997	47857052	1000	-	.	ENSCHIG00000013550	MSTRG.4239.1		4	j
16	StringTie	exon	49086231	49087227	1000	+	.	ENSCHIG00000020846	MSTRG.4253.1		1	j
16	StringTie	exon	49087307	49087614	1000	+	.	ENSCHIG00000020846	MSTRG.4253.1		2	j
16	StringTie	exon	49090491	49090785	1000	+	.	ENSCHIG00000020846	MSTRG.4253.1		3	j
16	StringTie	exon	49090908	49094142	1000	+	.	ENSCHIG00000020846	MSTRG.4253.1		4	j
16	StringTie	exon	49094439	49095765	1000	+	.	ENSCHIG00000020846	MSTRG.4253.1		5	j
16	StringTie	exon	49086233	49087227	1000	+	.	ENSCHIG00000020846	MSTRG.4253.2		1	j
16	StringTie	exon	49087307	49087614	1000	+	.	ENSCHIG00000020846	MSTRG.4253.2		2	j
16	StringTie	exon	49090491	49090785	1000	+	.	ENSCHIG00000020846	MSTRG.4253.2		3	j
16	StringTie	exon	49090908	49095751	1000	+	.	ENSCHIG00000020846	MSTRG.4253.2		4	j
16	StringTie	exon	49444629	49445186	1000	-	.	ENSCHIG00000008123	MSTRG.4257.2		1	o
16	StringTie	exon	49446849	49447072	1000	-	.	ENSCHIG00000008123	MSTRG.4257.2		2	o
16	StringTie	exon	49454223	49455297	1000	-	.	ENSCHIG00000008123	MSTRG.4257.2		3	o
16	StringTie	exon	49943853	49943968	1000	+	.	ENSCHIG00000006763	MSTRG.4290.1		1	i
16	StringTie	exon	49945098	49946192	1000	+	.	ENSCHIG00000006763	MSTRG.4290.1		2	i
16	StringTie	exon	53755978	53756220	1000	-	.	MSTRG.4326	MSTRG.4326.1		1	u
16	StringTie	exon	53756399	53756428	1000	-	.	MSTRG.4326	MSTRG.4326.1		2	u
16	StringTie	exon	53756612	53756639	1000	-	.	MSTRG.4326	MSTRG.4326.1		3	u
16	StringTie	exon	53757384	53757436	1000	-	.	MSTRG.4326	MSTRG.4326.1		4	u
16	StringTie	exon	53757718	53757758	1000	-	.	MSTRG.4326	MSTRG.4326.1		5	u
16	StringTie	exon	53758021	53758068	1000	-	.	MSTRG.4326	MSTRG.4326.1		6	u
16	StringTie	exon	53758379	53758410	1000	-	.	MSTRG.4326	MSTRG.4326.1		7	u
16	StringTie	exon	53758730	53758771	1000	-	.	MSTRG.4326	MSTRG.4326.1		8	u
16	StringTie	exon	53758973	53759005	1000	-	.	MSTRG.4326	MSTRG.4326.1		9	u
16	StringTie	exon	53759189	53759241	1000	-	.	MSTRG.4326	MSTRG.4326.1		10	u
16	StringTie	exon	53759761	53759935	1000	-	.	MSTRG.4326	MSTRG.4326.1		11	u
16	StringTie	exon	54912873	54917150	1000	-	.	ENSCHIG00000012091	MSTRG.4334.1		1	o
[truncated: 1,178 more rows]
