# Supplementary material for: Differential Expression of lncRNAs in Ovarian Tissue of Meigu Goats During the Sexually Immature and Mature Periods
Source: Curr Issues Mol Biol. 2025 May 26;47(6):395. doi: 10.3390/cimb47060395 (PMC12191611; doi:10.3390/cimb47060395)
Supplement: Supplementary file 1 [file cimb-47-00395-s001.zip › Table S4. List of lncRNA FPKM results from RNA-seq.xlsx]

## Sheet: Sheet1
id	MG1-1_count	MG1-2_count	MG1-3_count	MG2-1_count	MG2-2_count	MG2-3_count	MG1-1_fpkm	MG1-2_fpkm	MG1-3_fpkm	MG2-1_fpkm	MG2-2_fpkm	MG2-3_fpkm
MSTRG.10019.1	383.42	471.26	381.79	393.57	481.16	454.76	3.02	2.7	2.46	2.98	3.23	3.25
MSTRG.10028.1	33	0	1	16	0	1	2.91	0	0.07	1.36	0	0.08
MSTRG.10054.1	363.86	500.71	475.44	389.13	295.58	329.36	10.44	10.44	11.15	10.74	7.24	8.57
MSTRG.10064.1	0	0	160.02	0	0	0	0	0	24.12	0	0	0
MSTRG.10064.2	332.66	501.87	226.95	254.68	332.92	223	48.82	53.54	27.24	35.98	41.72	29.7
MSTRG.10110.1	773.2	1096.25	1061.71	822.19	1383.95	1155.04	5.29	5.46	5.94	5.42	8.09	7.18
MSTRG.10112.1	7	12	26	15	16	23	0.69	0.86	2.09	1.42	1.34	2.05
MSTRG.10141.4	62.34	152.65	140.8	117.49	100.44	63.7	1.48	2.64	2.74	2.69	2.04	1.38
MSTRG.10145.1	185.4	225.09	157	195.26	157.91	154	4.1	3.61	2.84	4.15	2.98	3.09
MSTRG.10146.1	2	1	0	3	9	2	0.29	0.1	0	0.41	1.1	0.26
MSTRG.10170.2	446.72	402.55	536.17	424.65	593.8	460.21	2.36	1.54	2.31	2.16	2.67	2.2
MSTRG.1018.1	1492.23	1808.51	1686.74	1310.79	2023.16	1678.77	2.66	2.35	2.46	2.25	3.08	2.72
MSTRG.10235.1	2402	3544	3378	2562	2850	2759	61.7	66.17	70.95	63.34	62.5	64.31
MSTRG.10267.1	162.37	224.72	209.93	178.38	208.17	244.47	2.87	2.88	3.03	3.03	3.14	3.92
MSTRG.10267.2	91.63	125.74	140.09	140.62	135.83	141.53	2.23	2.22	2.78	3.29	2.82	3.12
MSTRG.1029.1	246	409	434	526	495	558	24.31	29.38	35.07	50.04	41.77	50.05
MSTRG.10296.1	986	1350	1049	898	896	901	123.25	122.67	107.22	108.05	95.62	102.21
MSTRG.10332.1	549.74	747.55	618.78	507.54	516.1	471.95	23.69	23.42	21.81	21.05	18.99	18.46
MSTRG.10345.2	956.66	1178.81	1432.59	985.17	1139.1	1295.55	14.98	13.42	18.35	14.85	15.23	18.42
MSTRG.1041.1	179	356	307	134	77	128	7.18	10.39	10.08	5.18	2.64	4.66
MSTRG.10426.1	2	3	5.08	5.7	7	5	0.04	0.05	0.09	0.12	0.13	0.1
MSTRG.10456.1	586	1183	1102	1455	846	1500	74.35	109.11	114.33	177.7	91.64	172.73
MSTRG.10461.1	147	222.97	230	163	160	139	6.38	7.03	8.16	6.81	5.93	5.47
MSTRG.10463.1	1.15	0	6	2	2	1	0.21	0	0.91	0.36	0.32	0.17
MSTRG.10466.1	2	4	5	7	4	4	0.21	0.3	0.42	0.69	0.35	0.37
MSTRG.10498.2	725.78	996.81	896.31	667.88	762.15	667.69	17.36	17.33	17.53	15.37	15.56	14.49
MSTRG.1050.1	3	3	1	6	0	2	0.27	0.19	0.07	0.52	0	0.16
MSTRG.10509.1	65	74	76	60	81	78	1.45	1.2	1.39	1.29	1.54	1.58
MSTRG.1053.2	496.54	814.14	930.99	632.61	871.7	602.59	7.88	9.39	12.08	9.67	11.81	8.68
MSTRG.10531.2	136.68	161.99	142.48	93.5	141.85	134.76	1.22	1.05	1.04	0.8	1.08	1.09
MSTRG.10538.2	38.27	33.89	44.65	58.04	49.78	26.03	0.7	0.45	0.67	1.03	0.78	0.43
MSTRG.10538.3	224.43	352.52	261.88	199.91	272.6	225.42	6.5	7.42	6.2	5.57	6.74	5.92
MSTRG.10554.1	57	57	70	60	62	32	1.06	0.77	1.07	1.08	0.99	0.54
MSTRG.10559.1	21.01	207.09	62.2	36.2	24.65	47.86	2.25	16.09	5.44	3.72	2.25	4.64
MSTRG.10568.1	9	15	17	7	16	9	0.81	0.99	1.26	0.61	1.23	0.74
MSTRG.10637.2	294.7	468	334.03	204.63	251.98	233.56	9.69	11.19	8.98	6.48	7.08	6.97
MSTRG.10668.1	185	209	240	171	252	239	4.66	3.83	4.94	4.15	5.42	5.46
MSTRG.1073.1	19442.9	27197.9	25721.4	21681.1	20452.2	20050.8	1432.12	1456.26	1549.15	1537.18	1286.16	1340.35
MSTRG.1073.2	6379.37	8086	8978.26	11028.8	8353.12	9038.81	653.44	602.07	751.97	1087.38	730.49	840.25
MSTRG.1073.3	57446.8	86922.2	79011	98899.8	84581.1	86833.5	5556.32	6111.33	6248.68	9207.49	6984.45	7622.15
MSTRG.1073.4	511631	650817	655120	727637	617253	673836	62757.1	58029.4	65706.3	85910.2	64640.8	75011.7
MSTRG.1073.5	184288	248415	246862	256581	225955	222992	22511.3	22057.9	24656.9	30168.4	23564.8	24720.8
MSTRG.1073.6	6162.07	12101.5	6344.33	3150.23	3058.99	3388.27	482.82	689.25	406.46	237.59	204.63	240.94
MSTRG.1073.7	50057.1	63527.1	71259.4	88472.6	78341.5	75363.9	4012.72	3701.82	4670.85	6826.62	5361.7	5482.84
MSTRG.1074.1	40279.1	60021.5	44461.2	50992.9	43696.1	45923.2	4961.3	5374.1	4477.92	6045.74	4595.1	5133.54
MSTRG.1074.2	23316.6	31926.8	32621.1	36050.2	25939.5	25203.8	1836.68	1828.13	2101.1	2733.38	1744.49	1801.79
MSTRG.1074.3	52780.1	72622.1	70711.6	82311.8	60842.1	66965.5	6625.58	6626.82	7258.11	9945.79	6520.71	7629.1
MSTRG.1074.4	106273	112088	146865	85287.3	108088	96802.2	22234.3	17046.8	25124.6	17175.5	19307.1	18380.5
MSTRG.1074.5	628437	866341	846893	879631	717363	720575	110023	110254	121235	148233	107225	114490
MSTRG.10748.1	30	220.36	84.51	88.45	48.85	89.46	1.26	6.72	2.9	3.57	1.75	3.4
MSTRG.10751.1	66	77	71	93	67	81	2.98	2.53	2.62	4.05	2.59	3.32
MSTRG.10752.3	6.62	5.52	4.47	1.12	3.3	5.55	0.41	0.25	0.23	0.07	0.17	0.31
MSTRG.10788.1	18	33	23	7	37	28	1.8	2.39	1.88	0.67	3.15	2.54
MSTRG.10818.1	149.07	222.52	142.06	138.08	19.54	99.46	8.47	9.19	6.6	7.55	0.95	5.13
MSTRG.1082.1	2679	3518	4474	3123	2990	3409	578.98	552.67	790.61	649.66	551.69	668.63
MSTRG.10867.1	62	92	84	50	55.87	67	5.59	6.03	6.2	4.34	4.3	5.49
MSTRG.10904.1	98	90	95	71	170	155	1.13	0.76	0.9	0.79	1.68	1.63
MSTRG.10915.1	156	281	265	190	350	327	2.06	2.7	2.86	2.42	3.95	3.92
MSTRG.10916.1	237.58	465	211	162	205	150	7.53	10.71	5.47	4.94	5.55	4.31
MSTRG.10948.2	1407	1627.35	1776.06	1131	1618.45	1591.08	5.52	4.65	5.7	4.27	5.43	5.67
MSTRG.10962.4	1263.51	2292.75	1999.89	1492.52	1850.33	1838.09	8.32	10.97	10.76	9.46	10.4	10.98
MSTRG.10968.1	257.96	379.25	341.09	243.67	299.59	261.26	23.89	25.53	25.83	21.72	23.69	21.96
MSTRG.10982.2	14.72	29.82	62.9	29.86	45.18	41.14	1.62	2.39	5.67	3.17	4.25	4.12
MSTRG.10986.2	20.23	62.83	29.55	18.42	22.22	27.18	0.72	1.63	0.86	0.63	0.68	0.88
MSTRG.11004.1	26	35.59	47	34	72.77	30.37	1.14	1.14	1.69	1.44	2.73	1.21
MSTRG.11039.1	159	54	261	122	106	90	14.59	3.6	19.58	10.78	8.3	7.49
MSTRG.11040.1	927	615	1119	864	579	676	185.4	89.41	182.99	166.33	98.87	122.7
MSTRG.11108.1	82.3	73.23	84.5	122.71	91.18	96.33	6.1	3.95	5.12	8.75	5.77	6.48
MSTRG.11108.2	94.7	182.77	122.5	128.29	102.82	127.67	8.57	12.02	9.06	11.17	7.94	10.48
MSTRG.11114.1	130.35	118.16	4.01	5.05	0	112.32	3.69	2.43	0.09	0.14	0	2.89
MSTRG.11118.1	656.83	499.29	900.75	557.21	599.09	573.41	10.65	5.88	11.94	8.7	8.29	8.44
MSTRG.11118.3	0	663.44	0	0	182.64	0	0	7.81	0	0	2.52	0
MSTRG.1114.1	3707	4770	3983	2838	3938	3665	27.9	26.09	24.51	20.56	25.3	25.03
MSTRG.11182.1	139393	58476.2	116367	158353	153820	256260	821.76	250.59	560.94	898.58	774.2	1371.05
MSTRG.11182.2	50896.5	192680	135731	5793.9	111934	2066.29	318.68	876.96	694.9	34.92	598.36	11.74
MSTRG.11183.1	376	808	643	271	408	396	3.99	6.23	5.57	2.77	3.69	3.81
MSTRG.11256.2	59.64	98.82	107.02	86.25	73.65	97.08	1.99	2.39	2.92	2.77	2.1	2.94
MSTRG.11275.1	45	41	45	37	17	37	1.74	1.15	1.42	1.38	0.56	1.3
MSTRG.11289.1	28	70	63	47	29	44	1.48	2.69	2.73	2.39	1.31	2.11
MSTRG.11319.1	34	0	1	14	0	0	1.89	0	0.05	0.75	0	0
MSTRG.11325.1	22	15	19	28	23	21	1.81	0.9	1.28	2.22	1.62	1.57
MSTRG.11327.2	599.98	1021.47	1113.4	328.23	1007.63	627.6	1.35	1.67	2.05	0.71	1.94	1.28
MSTRG.11335.1	11743.5	22374.2	21893.7	14606.2	21690.1	23981.4	147.07	203.69	224.2	176.08	231.92	272.57
MSTRG.11337.1	195.84	245.92	241.06	309.7	380.27	359.67	3.92	3.58	3.95	5.97	6.5	6.54
MSTRG.11374.1	362.51	689.55	481.02	368.44	339.65	385.16	14.64	20.24	15.88	14.32	11.71	14.12
MSTRG.11389.1	97.14	154.01	127.15	140.86	106.84	105.46	3	3.46	3.21	4.19	2.82	2.96
MSTRG.11389.2	58.86	89.99	51.85	54.14	30.16	64.54	1.29	1.43	0.93	1.14	0.56	1.28
MSTRG.11392.1	13	8	12	11	10	14	1.65	0.74	1.24	1.34	1.08	1.61
MSTRG.11426.3	0	4.18	1.43	0	0	1.39	0	0.39	0.15	0	0	0.16
MSTRG.11448.1	102.91	200.55	148.1	146.96	145.63	156.87	2.31	3.27	2.71	3.17	2.79	3.19
MSTRG.11473.1	246.61	330.26	286.63	157.23	251.02	276.63	1.75	1.7	1.66	1.07	1.52	1.78
MSTRG.11474.1	20	28	28	26	32	11	2.02	2.05	2.31	2.52	2.76	1.01
MSTRG.11478.1	26	14	9	12	7	7	3.99	1.56	1.13	1.77	0.92	0.98
MSTRG.11504.1	19	26	17	30	27	13	0.86	0.85	0.63	1.31	1.04	0.53
MSTRG.11518.1	449.74	441.03	601	453	493.24	490.06	16.2	11.55	17.7	15.71	15.17	16.02
MSTRG.11553.1	49	60	85	64	89	59	3.04	2.7	4.31	3.82	4.71	3.32
MSTRG.11578.2	102.94	122.9	176.35	98.63	105.03	98.95	2.85	2.47	3.99	2.63	2.48	2.48
MSTRG.11611.2	0	2.63	2.18	1	5.82	3.35	0	0.17	0.16	0.08	0.44	0.27
MSTRG.11639.1	357	246	332	245	372	265	5.63	2.82	4.28	3.72	5.01	3.79
MSTRG.11685.1	130.54	226.45	190.96	223.38	148.48	217.65	8.26	10.42	9.88	13.61	8.02	12.5
MSTRG.1169.1	264151	381974	331134	301933	256949	307655	34556.3	36323.8	35420.8	38019.8	28698.5	36526.4
MSTRG.11692.1	304.33	418.37	352.85	266.91	362.52	356.86	3.38	3.38	3.21	2.86	3.44	3.6
MSTRG.11698.1	445.86	429.01	533.57	304.57	466.82	469.21	2.05	1.43	2.01	1.35	1.83	1.96
MSTRG.11702.2	2888.78	2926.27	4023.61	2323.28	5246.6	4245.7	3.66	2.7	4.17	2.83	5.68	4.88
MSTRG.11702.3	0	5.18	0	0	5.35	0	0	0.01	0	0	0.01	0
MSTRG.11702.4	0	1	0	0	0	3	0	0.18	0	0	0	0.67
MSTRG.11712.1	92	151	108	98	126.01	106	2.7	3.23	2.6	2.77	3.16	2.83
MSTRG.11717.1	38.27	50.83	49.43	50.09	67.37	47.93	5.82	5.62	6.15	7.33	8.75	6.61
MSTRG.11751.2	1860.33	2381.72	1613.56	1173.19	1645.98	1548.43	5.03	4.69	3.57	3.06	3.8	3.8
MSTRG.11763.1	732.22	1157.17	862.49	727	729.52	655.67	62.52	71.82	60.22	59.75	53.18	50.81
MSTRG.11775.1	300	452	385	280.74	291	282	15.23	16.68	15.98	13.72	12.61	12.99
MSTRG.11779.1	28	35	37	47	30	49	1.37	1.24	1.48	2.21	1.25	2.17
MSTRG.11781.1	2168	2977	2514	1681	1941.87	1807	98.02	97.84	92.94	73.15	74.95	74.14
MSTRG.11797.1	31	51.09	41	50	40	64	2.1	2.52	2.28	3.27	2.32	3.94
MSTRG.11802.5	639.29	833	754	441.21	756	550	3.9	3.69	3.76	2.59	3.93	3.04
MSTRG.11809.1	71.95	108.98	59.61	62.12	48.74	92.13	3.48	3.83	2.36	2.89	2.01	4.04
MSTRG.11863.1	211.05	324	202	177.03	329.05	192	3.13	3.49	2.45	2.52	4.16	2.58
MSTRG.11869.1	132.98	8060.53	10584	15923.8	228.27	12259.1	5.79	255.32	377.11	667.89	8.49	484.8
MSTRG.11953.1	59.13	89.23	104.32	69.82	80.1	87.69	2.37	2.6	3.41	2.69	2.74	3.19
MSTRG.11953.2	8.87	39.77	6.68	11.18	19.9	13.31	0.28	0.9	0.17	0.34	0.53	0.38
MSTRG.11958.1	13.7	27.63	18.6	7.25	9.79	6.96	1.25	1.83	1.39	0.64	0.76	0.58
MSTRG.11962.1	0	5.33	0	4	5.37	3.14	0	0.43	0	0.43	0.51	0.32
MSTRG.11974.3	1232.07	1899.96	2007.26	1068.75	2982.33	1858.62	2.08	2.33	2.77	1.74	4.3	2.85
MSTRG.11989.1	143	221	186	144	140	152	3.5	3.93	3.72	3.39	2.92	3.37
MSTRG.11997.1	5	4	3	2	1	4	0.6	0.35	0.3	0.23	0.1	0.44
MSTRG.12018.1	42.04	25.07	39.33	26.31	31.17	35.05	1.37	0.6	1.05	0.83	0.87	1.04
MSTRG.12028.1	32.35	140.4	78	22.94	50.64	76.22	1.96	6.19	3.87	1.34	2.62	4.19
MSTRG.12028.2	0	12.81	0	13.23	0	11.32	0	0.94	0	1.28	0	1.03
MSTRG.12076.1	2323	3274	2526	1951	2170	1800.37	45.69	46.8	40.62	36.93	36.44	32.13
MSTRG.12077.1	486	751	563	428.6	509	381	16.05	18.03	15.21	13.63	14.36	11.42
MSTRG.12104.1	150.99	164.68	200.95	248.57	248.98	194.39	37.59	29.8	40.9	59.56	52.92	43.92
MSTRG.12106.1	14	15.94	28.72	38.12	37.27	32.69	3.74	3.09	6.27	9.8	8.49	7.92
MSTRG.12108.1	73.87	89.5	127.05	182.99	153.45	100.58	14.77	13.01	20.78	35.23	26.2	18.26
MSTRG.12108.2	15.89	31.65	33.03	18.29	24.54	30.68	2.41	3.49	4.1	2.67	3.18	4.22
MSTRG.12108.3	6.61	6.82	12.01	5.21	9.71	6.44	1.4	1.05	2.08	1.06	1.75	1.24
MSTRG.12109.1	290.5	304.17	355.64	204.66	241.92	153.76	84.43	64.26	84.52	57.25	60.03	40.56
MSTRG.12109.2	32.48	11.91	5.57	0	0	0	8.48	2.26	1.19	0	0	0
MSTRG.1211.1	45	79	97	57	53	59	1.64	2.09	2.89	2	1.65	1.95
MSTRG.12118.1	2.59	11	29	4	34	142	0.38	1.19	3.52	0.57	4.3	19.1
MSTRG.12134.1	372	526	447	292	453	419	2.44	2.5	2.39	1.84	2.53	2.49
MSTRG.12144.1	3530.59	4858.65	5444.22	4685.77	5507.65	6599.02	200.49	200.56	252.78	256.12	267.02	340.08
MSTRG.12162.1	137.68	306.28	216.69	169.71	151.87	189.44	5.97	9.65	7.68	7.08	5.62	7.45
MSTRG.12162.3	69.17	190.63	139.27	87.95	75.98	72.98	6.05	12.11	9.95	7.4	5.67	5.79
MSTRG.12162.4	0	0	0	0	0	0	0	0	0	0	0	0
MSTRG.12171.3	31.11	62.79	33.8	36.05	44.35	41.34	2.42	3.54	2.15	2.69	2.94	2.91
MSTRG.1219.1	95.28	159.7	140.9	142.73	121.95	133.96	4.44	5.41	5.37	6.4	4.85	5.67
MSTRG.12256.2	28.45	25	11	18	19	20.24	1.21	0.78	0.38	0.74	0.69	0.78
MSTRG.12280.1	71	119	54	33	58	42.18	2.42	2.95	1.51	1.08	1.69	1.31
MSTRG.123.1	55	110	82	65	148	69	1.28	1.86	1.56	1.45	2.94	1.45
MSTRG.1230.1	70.34	70.57	123.96	14	104.27	18.92	2.35	1.71	3.38	0.45	2.97	0.57
MSTRG.12329.2	2124.19	2384.44	1783.59	1466.65	1949.58	1721.41	20.19	16.48	13.86	13.42	15.82	14.85
MSTRG.12336.1	9	16	9	10	20	6.03	0.24	0.31	0.2	0.26	0.45	0.15
MSTRG.12377.3	11.61	26.39	2.99	1.52	10.93	5.96	1.57	2.6	0.33	0.2	1.27	0.73
MSTRG.12377.6	0	10.81	0	10.33	0	0	0	0.95	0	1.2	0	0
MSTRG.12391.1	16	22	4	13.92	1	11	1.82	1.81	0.37	1.52	0.1	1.13
MSTRG.12474.1	2	86	28	7	7	16	0.09	2.9	1.06	0.31	0.28	0.67
MSTRG.12477.1	1235	1906	1656	1136	1322	1314	35.17	39.45	38.56	31.14	32.14	33.96
MSTRG.12479.3	32.33	43.04	43.67	25.95	40.06	52.06	3.32	3.21	3.66	2.56	3.51	4.85
MSTRG.12502.1	3647.71	4393.39	3767.41	2693.54	3885.79	3439.4	3.29	2.88	2.78	2.34	3	2.82
MSTRG.12502.2	97.82	67.77	61.85	71.85	127.79	93.54	0.34	0.17	0.18	0.24	0.38	0.3
MSTRG.12502.3	1245.28	877.24	819.54	672.55	1524.45	1087.34	3.04	1.56	1.64	1.58	3.18	2.41
MSTRG.12502.4	2815	3877	2588.93	2002.84	3143.3	2547.09	3.98	3.98	2.99	2.72	3.79	3.27
MSTRG.12502.5	370.12	418.15	265.75	207.2	492.07	448.92	1.86	1.52	1.09	1	2.11	2.04
MSTRG.12502.6	458.77	584.8	387.07	273.62	628.13	585.83	2.09	1.94	1.44	1.2	2.45	2.43
MSTRG.12502.7	157.47	270.22	92.95	74.27	196.91	111.95	1.52	1.89	0.73	0.69	1.62	0.98
MSTRG.12504.1	987.76	928.05	769.4	527.28	992.58	805.44	4.67	3.19	2.98	2.4	4.01	3.46
MSTRG.12509.2	195	187.57	163	154	135	149	4.06	2.84	2.77	3.08	2.4	2.81
MSTRG.12516.1	139.24	99	79	149	106	77.1	1.98	1.02	0.92	2.03	1.28	0.99
MSTRG.12528.1	181	248.97	265	147	125	135	5.02	5.02	6.01	3.92	2.96	3.4
MSTRG.1254.1	26.08	0	34.17	37.54	41.56	39.25	1.36	0	1.46	1.88	1.85	1.86
MSTRG.1254.2	4.92	29	4.83	19.46	12.44	4.75	0.22	0.92	0.17	0.82	0.47	0.19
MSTRG.12540.1	1316.3	1374.16	1253.06	972.06	1474.98	1338.09	2.77	2.1	2.16	1.97	2.65	2.56
MSTRG.12544.1	273.74	417.2	300.92	193.3	284.4	247.63	3.57	3.96	3.21	2.43	3.17	2.93
MSTRG.12556.1	14	6	8	7	16	7	1.84	0.57	0.86	0.88	1.79	0.83
MSTRG.12565.1	580.2	560.13	588.93	386.66	619.17	639.88	3	2.11	2.49	1.92	2.73	3
MSTRG.12595.1	225	363	370	256	235	238	20.45	23.99	27.5	22.4	18.24	19.64
MSTRG.12606.2	83.55	140.75	32.72	108.99	84.17	103.13	1.55	1.9	0.5	1.94	1.33	1.73
MSTRG.12606.5	289.27	372.81	333.28	248.86	367.95	351.35	2.23	2.08	2.1	1.84	2.42	2.45
MSTRG.12618.1	609.86	1056.87	685.87	367.38	454.12	388.69	6.79	8.55	6.24	3.94	4.32	3.93
MSTRG.12627.1	28	3	13	15	10	10	1.88	0.15	0.71	0.97	0.57	0.61
MSTRG.12630.1	83	9	18	61	12	15	3.44	0.27	0.61	2.43	0.42	0.56
MSTRG.12644.1	213	587	367	308	195.55	280.39	4.8	9.62	6.76	6.68	3.76	5.73
MSTRG.12664.1	322.35	364.71	383.05	255.71	445.5	341.62	3.36	2.76	3.26	2.57	3.96	3.23
MSTRG.12675.1	22.34	0	0	6.04	0	0	0.92	0	0	0.24	0	0
MSTRG.12675.3	11.81	55.34	66.72	26.02	50.08	18.25	0.49	1.66	2.25	1.03	1.76	0.68
MSTRG.12686.1	535	720	643	495	562	537	15.7	15.36	15.43	13.98	14.08	14.3
MSTRG.1269.1	137	152	193	179	230	217	4.47	3.61	5.15	5.63	6.41	6.43
MSTRG.12695.2	557.11	799.06	489.8	293.84	537.28	242.82	11.07	11.54	7.96	5.62	9.11	4.38
MSTRG.12720.1	3.63	7.44	10.14	9.58	4.31	9.16	0.28	0.42	0.65	0.72	0.29	0.65
MSTRG.12720.2	25.37	56.56	44.86	29.42	19.69	20.84	0.78	1.26	1.13	0.87	0.52	0.58
MSTRG.12731.1	4493.18	5332.17	5609.06	3863.76	6450.32	5059.14	7.58	6.54	7.74	6.27	9.29	7.74
MSTRG.12753.1	173	215	208	118	211	188	1.93	1.75	1.9	1.27	2.01	1.91
MSTRG.12754.1	152.11	212.16	166.93	140.28	151.05	167.17	4.34	4.4	3.89	3.85	3.68	4.32
MSTRG.12775.1	118	227	153	155	172	154	5.24	7.33	5.55	6.62	6.52	6.2
MSTRG.12785.1	4413.66	5273.43	4806.3	3704.1	4949.24	4880.89	22.69	19.7	20.2	18.33	21.72	22.77
MSTRG.12793.1	41.4	63.13	91.57	28.59	39.99	67.78	0.83	0.92	1.5	0.55	0.68	1.23
MSTRG.12793.2	69.6	61.87	69.43	38.41	80.01	60.22	3.78	2.44	3.08	2.01	3.71	2.97
MSTRG.12807.1	58.34	91.57	59.7	40.9	27.76	42.11	8.87	10.12	7.42	5.99	3.6	5.81
MSTRG.12828.1	942	1543	1159	1019	1100	971	61.75	73.53	62.13	64.3	61.57	57.77
MSTRG.12832.4	113.98	196.65	137.77	94.37	140.63	142.07	1.81	2.27	1.79	1.44	1.91	2.05
MSTRG.12839.1	852	1370	1217	981	996	1076	88.97	103.99	103.91	98.6	88.8	101.97
MSTRG.12850.1	2	21	14	6	4	3	0.35	2.66	2	1.01	0.6	0.48
MSTRG.12857.1	98.7	70.21	109.08	75.07	143.59	68.32	1.4	0.72	1.26	1.02	1.74	0.88
MSTRG.12857.2	1584.81	1670.81	1612.98	1530.85	2353.58	1627.94	39.5	30.27	32.87	36.73	50.09	36.83
MSTRG.12914.1	6	57	4	11	10	11	0.33	2.25	0.18	0.57	0.46	0.54
MSTRG.12918.1	11.12	15.59	23.7	13.11	20.12	7.98	3.08	3.14	5.37	3.5	4.76	2.01
MSTRG.12922.1	6	24	27	19	17	17	1	2.91	3.68	3.05	2.42	2.57
MSTRG.12972.1	233	292.62	442.94	283.14	474.54	444.76	1.19	1.09	1.86	1.4	2.08	2.07
MSTRG.12977.1	47	110	181	135	232	207	2.96	5.04	9.33	8.19	12.49	11.84
MSTRG.12987.1	331.1	526	353	328	402	354.73	5.84	6.74	5.09	5.57	6.05	5.68
MSTRG.1304.1	530	525	648	404	658	486	2.29	1.65	2.29	1.68	2.42	1.9
MSTRG.13045.1	260.89	292.89	226.74	230.24	283.77	219.71	18.19	14.85	12.93	15.46	16.9	13.91
MSTRG.13073.5	360.44	643.25	574.48	353.1	567.36	454.34	22.6	29.32	29.45	21.31	30.37	25.85
MSTRG.13086.1	235	334	468	254	303	240	2	2.07	3.26	2.08	2.2	1.85
MSTRG.13094.2	712	944	800	608	795	750	4.53	4.36	4.16	3.72	4.32	4.33
MSTRG.13155.1	250.43	375.25	388.02	242.69	388.02	387.85	1.55	1.69	1.96	1.44	2.05	2.18
MSTRG.13194.1	113	71	155	123	177	130	5.7	2.6	6.39	5.97	7.62	5.95
MSTRG.13229.1	872.91	1303.19	1267.64	880.31	1046.3	1191.1	71.13	77.2	84.47	69.05	72.8	88.09
MSTRG.13229.2	33358.8	42668.7	43330.3	30579.3	33087.6	35240.8	3324.61	3091.17	3531.02	2933.47	2815.35	3187.45
MSTRG.13230.1	149	211	232	132	130	129	18.62	19.17	23.71	15.88	13.87	14.63
MSTRG.13233.1	21.66	6	12.55	13	7	8	2.61	0.53	1.24	1.51	0.72	0.87
MSTRG.1324.1	1	0	1	3	2	0	0.23	0	0.19	0.67	0.4	0
MSTRG.13248.1	93	168	148	94	161	164	2.8	3.68	3.65	2.73	4.14	4.49
MSTRG.13255.1	0	0	0	3.48	0	0	0	0	0	0.72	0	0
MSTRG.13255.2	0	0	2	0	1.7	0	0	0	0.35	0	0.31	0
MSTRG.13270.1	440.45	40.91	107.8	225.05	72.32	44.6	5.32	0.36	1.06	2.61	0.75	0.49
MSTRG.13270.2	173.55	18.09	63.2	57.95	38.68	7.4	2.09	0.16	0.62	0.67	0.4	0.08
MSTRG.133.1	29.06	151.79	185.77	253.3	7.28	394.26	2.55	9.67	13.32	21.37	0.54	31.37
MSTRG.133.2	670.02	1016.93	1352.29	2473.98	2657.88	2576.05	82.01	90.49	135.35	291.49	277.76	286.17
MSTRG.133.3	246.93	20020.6	20591.2	15659.1	268.95	14827.3	21.91	1291.19	1493.8	1337.27	20.37	1193.88
MSTRG.13322.1	207	160	153	186	124	94	7.79	4.38	4.71	6.74	3.98	3.21
MSTRG.13330.1	2518.31	3617.53	2758.02	1772.24	2034.03	1959.05	12.66	13.22	11.34	8.58	8.73	8.94
MSTRG.134.1	38.64	3719.89	5312.99	7673.54	38.79	7151.98	3.23	225.97	363.05	617.26	2.77	542.43
MSTRG.13431.1	209	319	300	216.28	288	254	8.94	9.91	10.49	8.9	10.51	9.86
MSTRG.13436.2	55.18	69.64	81.51	52.18	65.59	62.94	1.76	1.61	2.12	1.6	1.78	1.82
MSTRG.1344.3	156.17	250.86	195.34	111.49	188.61	202.28	1.69	1.98	1.73	1.16	1.74	1.99
MSTRG.13446.1	955.75	1375.68	1051.13	663.03	851.34	778.4	17.14	17.94	15.42	11.45	13.04	12.67
MSTRG.13462.1	10012.7	13970.2	13016	15461.5	16299.9	16418	156.74	158.97	166.6	232.97	217.84	233.25
MSTRG.13553.1	0	3.39	2.57	0	0	5.61	0	0.07	0.06	0	0	0.15
MSTRG.13561.1	17.74	40.63	43.57	35.19	25.96	62.87	1.11	1.85	2.23	2.12	1.39	3.57
MSTRG.13670.1	23.16	23.13	46.5	27.09	16.4	31.63	5.26	3.82	8.63	5.92	3.18	6.51
MSTRG.13687.1	1	0	0	4	3	0	0.18	0	0	0.69	0.46	0
MSTRG.13709.1	12	21	10	9	8	7	1.86	2.37	1.27	1.35	1.06	0.99
MSTRG.13739.1	39	59	52	18	34	24	4.28	4.71	4.67	1.9	3.19	2.39
MSTRG.13752.1	245.22	319.61	425.95	272.21	357.35	367.66	1.91	1.81	2.71	2.04	2.38	2.6
MSTRG.13769.1	0	1	0	1	1	0	0	0.15	0	0.2	0.17	0
MSTRG.138.1	407	659.05	500.58	281.42	399.19	392.85	3.07	3.61	3.09	2.04	2.57	2.69
MSTRG.13804.1	986.06	1345	1229	1066	1153	1142	33.84	33.56	34.49	35.22	33.79	35.57
MSTRG.13812.1	30	40	38	26	46	25	1.44	1.4	1.49	1.2	1.89	1.09
MSTRG.13822.4	6.1	12.04	7.16	2.01	1.08	155.81	0.08	0.12	0.08	0.03	0.01	1.95
MSTRG.13859.2	1046.45	1950.26	1325.28	3035.84	855.13	1974.74	146.65	198.68	151.86	409.52	102.31	251.16
MSTRG.13871.1	2599.5	3658.28	3372.63	2533.24	2914.21	2686.68	21.07	21.56	22.36	19.77	20.17	19.77
MSTRG.13913.1	445.35	519.6	529.61	333.66	535.97	502.94	3.79	3.22	3.69	2.73	3.9	3.89
MSTRG.13918.1	43.69	111.39	71.12	64.05	71.95	61.11	2.69	4.99	3.59	3.8	3.79	3.42
MSTRG.13925.1	18	0	1	16	1	3	1.58	0	0.07	1.35	0.07	0.24
MSTRG.13931.1	0	0	5.39	0	3.3	6.42	0	0	0.83	0	0.53	1.09
MSTRG.13937.1	39	13	41	16	25	28	1.09	0.26	0.93	0.43	0.59	0.71
MSTRG.13946.3	14.48	21.26	30.34	40.6	60.47	21.32	1.24	1.32	2.12	3.34	4.41	1.65
MSTRG.13958.1	441.57	642	612.82	539	549	275	9.12	9.64	10.35	10.71	9.68	5.15
MSTRG.13984.1	1221.73	1630.4	1264.66	1008.76	1350.17	998.33	19.03	18.46	16.11	15.12	17.95	14.11
MSTRG.13985.1	34.11	58.49	30.39	14.57	58.95	24.28	1.04	1.3	0.76	0.43	1.54	0.67
MSTRG.13985.2	36.89	42.51	39.61	38.43	12.05	34.72	1.72	1.44	1.51	1.72	0.48	1.47
MSTRG.14008.1	26.63	199.73	58.06	15.47	18.14	24.06	1.9	10.37	3.39	1.06	1.11	1.56
MSTRG.14027.1	372.08	2251.71	791.56	826.19	930.79	1886.61	3.08	13.57	5.37	6.59	6.59	14.19
MSTRG.14027.2	858.92	378.29	1179.44	537.81	472.21	157.39	9.15	2.93	10.28	5.52	4.3	1.52
MSTRG.1403.1	447.78	1105.33	1063.12	576.11	548.98	848	1.25	2.24	2.42	1.55	1.31	2.14
MSTRG.1403.2	1674.22	3562.74	4215.43	2094.04	1951.02	3444.25	9.27	14.34	19.08	11.16	9.22	17.31
MSTRG.14034.1	555	760	622	404	592	571	2.89	2.88	2.65	2.02	2.63	2.7
MSTRG.1404.1	870	1516	1102	1435	1242	887	65.31	82.72	67.64	103.68	79.6	60.43
MSTRG.14046.1	1107.7	2126.32	2515.18	1309.28	1497.5	1993.34	16.97	23.67	31.5	19.3	19.58	27.71
MSTRG.14047.1	2	2	3	5	5	8	0.39	0.28	0.47	0.93	0.82	1.4
MSTRG.14049.1	116	216	163	149	147	138	9.01	12.19	10.35	11.13	9.74	9.72
MSTRG.14111.1	14	51	5	5	1	5	0.83	2.2	0.24	0.29	0.05	0.27
MSTRG.14142.2	386.86	523.03	517.07	333.53	406.47	370.87	7.64	7.51	8.35	6.34	6.85	6.65
MSTRG.14150.1	186	352	302	234	323	323	5.08	6.99	6.75	6.15	7.53	8.01
MSTRG.14153.1	270	677	150	151	177	183	18.76	34.2	8.52	10.1	10.5	11.54
MSTRG.14154.1	106.76	42.93	18	60	12	15	1.63	0.48	0.22	0.88	0.16	0.21
MSTRG.14194.1	37	387	60	80	64	63	0.28	2.12	0.37	0.58	0.41	0.43
MSTRG.14196.1	94	982	157	177	164	183	0.46	3.5	0.63	0.84	0.69	0.81
MSTRG.14198.2	22.7	5.44	22.54	0	13.67	2.89	4.22	0.74	3.43	0	2.17	0.49
MSTRG.142.2	461.87	1275.04	827.47	698.86	906.32	994.92	2.69	5.4	3.94	3.92	4.51	5.26
MSTRG.1420.1	23	28	35	14	13	12	1.97	1.74	2.45	1.15	0.95	0.93
MSTRG.14207.1	74	117	105	82	199	140	0.9	1.03	1.04	0.96	2.06	1.54
MSTRG.14210.1	15	8	30	1	91	25	1.96	0.76	3.21	0.13	10.16	2.97
MSTRG.14220.1	15	32	31	25	32	33	1.34	2.08	2.27	2.15	2.44	2.68
MSTRG.14244.1	33	110	55	20	24	34	2.5	6.06	3.41	1.46	1.55	2.34
MSTRG.14331.1	168	257	293	247	254	229	3.13	3.48	4.46	4.43	4.04	3.87
MSTRG.14333.1	45	41	21	18	46	26	1.21	0.8	0.46	0.47	1.06	0.64
MSTRG.14339.4	12	37	22	14	16	12	1.17	2.62	1.75	1.31	1.33	1.06
MSTRG.14351.1	189.1	251.65	274.9	246.26	247.42	255.76	30.15	29.17	35.84	37.8	33.68	37.01
MSTRG.14358.1	1412.17	2000.02	1743.97	1165	1385	1350.63	10.45	10.76	10.55	8.3	8.75	9.07
MSTRG.14446.1	434.6	646	452	311	346	471	14.24	15.38	12.11	9.81	9.68	14
MSTRG.14465.1	3853	5305	3497	3484	5237	3117	42.63	42.66	31.63	37.1	49.47	31.3
MSTRG.14473.6	704.56	0	0	0	0	0	9.94	0	0	0	0	0
MSTRG.14545.1	1641.32	2064.73	1928.6	1370.73	1646.22	1563.77	8.59	7.85	8.25	6.9	7.35	7.43
MSTRG.14561.1	53	67	72	48	97	90	2.44	2.24	2.71	2.13	3.82	3.76
MSTRG.14564.1	17	43	13	19	19	26	1.29	2.38	0.81	1.39	1.23	1.8
MSTRG.14573.2	1.47	0	0	1.08	0	1.16	0.38	0	0	0.27	0	0.27
MSTRG.14578.1	564	833	833	493	795	554	9.68	10.39	11.69	8.14	11.65	8.63
MSTRG.14587.2	22.24	60.67	63.39	73.53	51.69	100.37	1.61	3.18	3.74	5.11	3.19	6.58
MSTRG.14587.3	18.43	5.81	5.05	15.23	4.56	5.83	1.34	0.31	0.3	1.07	0.28	0.39
MSTRG.14606.1	134.11	215.72	225.74	198.19	164.34	182	19.21	22.46	26.43	27.32	20.09	23.65
MSTRG.14615.1	167.88	274.71	359.68	204.88	233.36	169.46	3.59	4.27	6.29	4.22	4.26	3.29
MSTRG.14615.3	435.95	722.32	500.77	344.33	370.74	357.84	9.17	11.04	8.61	6.97	6.66	6.83
MSTRG.14618.1	0	1.36	9.34	0	0	0.83	0	0.18	1.4	0	0	0.14
MSTRG.1465.2	0	0	0	0	0	1.67	0	0	0	0	0	0.14
MSTRG.14679.1	133	183	178	124	163	170	2.73	2.73	2.99	2.45	2.86	3.17
MSTRG.14683.1	15	14	14	23	33	43	0.93	0.63	0.71	1.37	1.74	2.42
MSTRG.14684.1	34	154	33	49	33	44	1.68	5.52	1.33	2.33	1.39	1.97
MSTRG.14689.2	0	0	0	42.09	20.04	0	0	0	0	0.25	0.1	0
MSTRG.14721.1	48.67	59.33	55.45	34.92	38.88	57.84	0.8	0.71	0.74	0.55	0.54	0.86
MSTRG.14727.3	2	7	7	5	4	12	0.12	0.29	0.33	0.28	0.2	0.63
MSTRG.14745.1	28.74	36.44	36.31	20.3	41.9	37.24	5.93	5.46	6.12	4.03	7.38	6.97
MSTRG.14772.1	400.74	447.96	573.75	261.38	577.87	468.52	2.08	1.69	2.44	1.31	2.56	2.21
MSTRG.14773.1	823.95	1158.03	858.72	657.59	590.43	646.57	13.82	14.12	11.78	10.62	8.46	9.84
MSTRG.14773.2	136.05	127.97	121.28	110.17	279.57	143.31	2.15	1.47	1.57	1.68	3.78	2.06
MSTRG.14779.1	209	278	201	149	167	205	2.3	2.22	1.81	1.58	1.57	2.04
MSTRG.14863.1	259	368	248	269	336	267	2.66	2.75	2.09	2.66	2.95	2.49
MSTRG.14870.1	6	3	1	0	0	4	0.79	0.29	0.11	0	0	0.48
MSTRG.14875.1	8.67	50.9	12.32	7.96	15.1	51.04	0.29	1.23	0.34	0.26	0.43	1.54
MSTRG.14875.2	965.63	1277.88	1130.85	776.75	1039.54	1069.45	3.19	3.07	3.05	2.47	2.93	3.2
MSTRG.14875.3	20.26	44.59	34.82	52.74	38.89	44.78	0.96	1.54	1.35	2.41	1.57	1.93
MSTRG.1490.1	27.71	46.54	55.93	61.73	49.77	51.23	1.17	1.43	1.93	2.51	1.79	1.96
MSTRG.1490.2	6.29	24.46	21.07	30.27	28.23	23.77	0.56	1.57	1.52	2.57	2.13	1.91
MSTRG.14901.1	4344.87	6327.09	6346.95	5236.17	5624.36	6500.83	669.31	708.5	799.46	776.41	739.71	908.85
MSTRG.14906.1	23.74	0	63.74	43.22	23.47	36.16	0.94	0	2.07	1.65	0.79	1.3
MSTRG.14906.2	44.26	107	37.26	21.78	48.53	18.84	1.96	3.44	1.35	0.93	1.83	0.76
MSTRG.14909.1	131	41.97	49	176	23	27	6.53	1.52	2	8.45	0.98	1.22
MSTRG.14916.1	2.03	4.03	5.07	5	3	0	0.3	0.43	0.61	0.7	0.37	0
MSTRG.14917.1	23.99	21.17	23.85	7.72	6	11.95	5.38	3.45	4.37	1.67	1.15	2.43
MSTRG.14925.1	137.31	132.63	156.56	128.67	43.28	29.41	3.42	2.4	3.19	3.08	0.92	0.66
MSTRG.14925.2	0	96.04	53.44	0	74.72	157.59	0	1.79	1.12	0	1.63	3.66
MSTRG.14929.1	538.13	857.21	811.5	525.32	891.69	873.24	1.93	2.23	2.38	1.81	2.73	2.84
MSTRG.14932.1	1291	1754	1611	1485	1367	1238	128.88	127.28	131.5	142.7	116.51	112.16
MSTRG.14976.2	132.04	136.16	99.07	86.7	95.44	84.51	9.23	6.92	5.66	5.83	5.7	5.36
MSTRG.14984.1	189.55	280.05	251.43	239.88	241.54	272.37	2.32	2.49	2.51	2.82	2.52	3.02
MSTRG.14984.3	248.45	304.95	314.57	268.12	276.46	244.63	11.92	10.63	12.34	12.38	11.32	10.65
MSTRG.15026.1	32.93	16.29	27.58	50.53	41.61	34.65	0.2	0.07	0.14	0.29	0.21	0.19
MSTRG.15079.1	639.47	1129.17	1113.74	830.93	905.09	662.78	24.99	32.07	35.58	31.25	30.19	23.5
MSTRG.15106.1	226	327	268	278	270	271.85	4.11	4.33	3.99	4.87	4.2	4.49
MSTRG.15110.2	41.54	178.1	51.89	17.47	0	37.26	2.72	8.48	2.78	1.1	0	2.21
MSTRG.15110.3	33.75	217.07	48.84	6.18	4.55	30.49	2.46	11.52	2.92	0.43	0.28	2.02
MSTRG.15120.9	480.67	404.55	138.92	84.24	61.05	34.4	11.59	7.09	2.74	1.96	1.26	0.75
MSTRG.15162.1	278	384	318	254	283	216	4.36	4.38	4.08	3.84	3.79	3.08
MSTRG.15188.1	467.58	641.16	709.58	432.51	693.28	607.95	4.45	4.44	5.52	3.96	5.64	5.25
MSTRG.15225.2	101.76	163.72	166.16	95.53	146.04	134	2.92	3.42	3.9	2.64	3.58	3.49
MSTRG.15237.1	25.19	56.75	27.19	42.95	22.46	34.82	0.45	0.74	0.4	0.74	0.34	0.57
MSTRG.15269.2	0	0	2.87	0	0	0	0	0	0.27	0	0	0
MSTRG.15281.1	160	131.01	136	122	178	140	2.42	1.44	1.68	1.77	2.29	1.92
MSTRG.15284.2	4.97	2.97	2.93	1	0	4	1.07	0.47	0.52	0.21	0	0.78
MSTRG.15285.1	4.01	7.83	5.15	6.28	1	7.05	0.95	1.35	1	1.44	0.2	1.52
MSTRG.15302.1	24.44	33.05	29.58	85.95	38.57	60.68	3.25	3.19	3.21	10.99	4.38	7.32
MSTRG.15302.2	4482.29	6090.5	4319.2	3061.28	3948.07	3554.29	4.86	4.8	3.83	3.2	3.66	3.5
MSTRG.15302.4	675.03	392.21	102.69	252.86	172.67	150.23	2.42	1.02	0.3	0.87	0.53	0.49
MSTRG.1531.1	0	1	1	1	2	0	0	0.17	0.19	0.22	0.4	0
MSTRG.15325.5	38.55	103.54	34.74	9.87	18.88	17.84	0.47	0.92	0.35	0.12	0.2	0.2
MSTRG.15346.1	55	103	101	80	50	93	10.85	14.77	16.3	15.19	8.42	16.65
MSTRG.15355.2	201.09	253.08	400.14	200.91	400.06	304.12	3.11	2.85	5.07	3	5.29	4.28
MSTRG.15356.1	73	147	135	168	171	186	1.08	1.58	1.63	2.39	2.16	2.5
MSTRG.15362.2	4	6	5	7	5	5	0.96	1.05	0.98	1.62	1.02	1.09
MSTRG.15364.1	176	270	164	165	163	176.49	16.28	18.15	12.4	14.69	12.87	14.81
MSTRG.15428.1	47.06	46.19	43.27	32.21	36.33	19.79	10.44	7.45	7.85	6.88	6.88	3.98
MSTRG.1543.1	901.16	1056	1127.51	620.44	935.15	756.25	3.99	3.4	4.08	2.64	3.53	3.04
MSTRG.1544.1	168.3	301.61	242.59	241.2	235.85	300.24	6.11	7.97	7.21	8.43	7.32	9.9
MSTRG.15455.1	219120	247610	222317	168747	215171	168263	41569.3	34146.2	34486	30814.2	34850.7	28970
MSTRG.15457.1	1365.17	1732.6	1382.79	1276.82	1380.59	1096.43	8.97	8.28	7.43	8.08	7.75	6.54
MSTRG.15475.1	79.08	113	98	65.43	83.63	150	2.11	2.19	2.14	1.68	1.91	3.64
MSTRG.1549.2	2420.95	3016.6	2681.25	1802.62	2755	2334.52	6.35	5.75	5.75	4.55	6.17	5.55
MSTRG.15495.1	66.04	98.55	131	54	74	42	4.85	5.26	7.87	3.82	4.64	2.8
MSTRG.1552.1	28	70	28	43	29	21	1.23	2.24	1.01	1.83	1.09	0.84
MSTRG.15522.1	1056.16	1597.06	1050.3	1217.32	1086.1	1199.56	19.83	21.79	16.12	22	17.41	20.44
MSTRG.15537.1	391.3	690.17	413.24	433.67	530.03	493.87	3.46	4.43	2.99	3.69	4	3.96
MSTRG.15537.6	277.98	516.5	377.14	223.34	297.15	270.68	3.31	4.47	3.67	2.56	3.02	2.92
MSTRG.15540.1	3786.95	4909.25	5353.64	4765.98	5281.19	5735.31	332.98	313.78	384.91	403.37	396.46	457.67
MSTRG.15612.1	137	210	115	159	139.96	109	5.2	5.8	3.57	5.81	4.54	3.76
MSTRG.1562.1	14	96	20	29	10	31	0.61	3.06	0.72	1.22	0.37	1.23
MSTRG.15624.2	21.32	100.39	4	41.82	10	24.7	1.21	4.15	0.19	2.29	0.49	1.27
MSTRG.15665.1	10	11	14	19	19	15	1.42	1.14	1.63	2.6	2.31	1.94
MSTRG.1568.1	66	79	77	63	64	61	7.56	6.58	7.21	6.95	6.26	6.34
MSTRG.15717.1	365.48	34929.5	37690.7	28959.6	345.23	30557.8	29.26	2032.63	2467.16	2231.52	23.6	2220.11
MSTRG.15754.1	806.74	1049.7	1490.5	1012.19	2173.93	1901.99	2.06	1.94	3.11	2.48	4.73	4.4
MSTRG.15759.1	642.93	684.5	996.39	541.92	621.46	654.69	26.25	20.32	33.27	21.3	21.66	24.26
MSTRG.15766.1	487.68	660.51	600.76	442.98	567.78	577.63	8.62	8.48	8.68	7.53	8.57	9.26
MSTRG.15769.3	68	108	22	81.53	41	20	8.17	9.43	2.16	9.43	4.21	2.18
MSTRG.15774.1	152.81	280.21	253.78	212.27	264.87	267.29	7.11	9.48	9.66	9.51	10.52	11.29
MSTRG.1580.3	25.56	0	0	0	0	0	0.77	0	0	0	0	0
MSTRG.1580.7	626.55	831.46	873.59	493.9	592.3	495.13	18.46	17.8	21.04	14	14.9	13.24
MSTRG.15814.1	73	54	51.89	59	54	45	2.34	1.26	1.36	1.82	1.48	1.31
MSTRG.15820.3	42.44	32.68	43.05	42.51	27.75	25.38	1.84	1.03	1.53	1.78	1.03	1
MSTRG.15834.1	10	17	22	11	18	13	1.27	1.56	2.28	1.34	1.95	1.49
MSTRG.15835.1	1209.08	1733.03	1518.97	1153.31	1157.19	1197.02	22.68	23.63	23.29	20.82	18.53	20.37
MSTRG.1584.1	38.01	85.15	87	73.75	46.93	48.42	3.26	5.31	6.1	6.09	3.44	3.77
MSTRG.15842.1	0	1	0	0	0	0	0	0.15	0	0	0	0
MSTRG.15845.1	1053	1664	1200	1138	1054	1060	62.31	71.58	58.07	64.82	53.25	56.93
MSTRG.15847.1	1300	991	1180	1011	1112	741	20.01	11.09	14.85	14.98	14.61	10.35
MSTRG.15865.1	50	22	60	41	118	104	1.5	0.48	1.47	1.18	3.02	2.83
MSTRG.15878.1	6.06	0	8.6	0	0	12.74	0.17	0	0.2	0	0	0.32
MSTRG.15878.3	52.94	9.49	24.4	44	31	15.26	1.58	0.21	0.6	1.27	0.79	0.41
MSTRG.15896.1	747	1263	658	458	808.8	718	8.69	10.68	6.26	5.13	8.03	7.58
MSTRG.15923.1	383.08	341.04	381.99	309.58	356.94	311.33	6.37	4.12	5.19	4.95	5.06	4.7
MSTRG.15923.2	119	110.73	77.3	115.94	92.06	78.62	13.22	8.94	7.02	12.4	8.73	7.93
MSTRG.15928.1	54	70	74	33	76	27	3.12	2.94	3.49	1.83	3.75	1.41
MSTRG.15944.1	7	6	7	2	6	16	0.39	0.24	0.32	0.11	0.28	0.8
MSTRG.15950.1	6	3	3	3	1	4	1.2	0.43	0.49	0.58	0.17	0.72
MSTRG.1598.1	30.81	60	29.03	45	22	46	1.99	2.82	1.54	2.8	1.22	2.7
MSTRG.16.1	45	43	42	61	39	43	2.26	1.57	1.72	2.95	1.67	1.96
MSTRG.16023.1	74	175.01	127	117	114	127	2.35	4.04	3.3	3.58	3.09	3.66
MSTRG.16067.1	984.14	1798.21	1140.42	709.52	1198.04	964.9	3.36	4.46	3.18	2.33	3.49	2.99
MSTRG.16082.1	68.11	99.54	92.97	92	47.61	85.62	4.06	4.32	4.54	5.28	2.42	4.64
MSTRG.16085.2	598.02	1016.78	1001.35	868.91	830.26	966.14	34.73	42.92	47.55	48.57	41.16	50.92
MSTRG.16145.1	400.22	137	130.15	270	58.29	119.17	3	0.75	0.8	1.95	0.37	0.81
MSTRG.16153.1	69.92	98.99	88.03	96.1	178.97	146.07	1.18	1.22	1.22	1.56	2.58	2.24
MSTRG.16179.1	449.95	596.95	553.97	375	328	371	43.66	42.11	43.96	35.03	27.17	32.67
MSTRG.16182.2	199.65	257.22	300.34	155.06	202.38	221.36	6.95	6.51	8.55	5.2	6.01	6.99
MSTRG.16193.1	218.03	376.97	247.66	152.41	123.67	153.97	9.84	12.37	9.14	6.62	4.77	6.31
MSTRG.16225.1	14309	9361	10256	7953	16600	8196	725.28	344.91	425.07	388.02	718.36	377.02
MSTRG.16226.1	7067.78	9624.97	9227.87	7252.55	10329.3	8103.89	56	55.43	59.78	55.31	69.87	58.27
MSTRG.1639.1	4.08	2.04	6	1.03	4.36	8.26	0.86	0.31	1.04	0.21	0.79	1.59
MSTRG.1645.1	162	230	150	130	127	154	8.34	8.61	6.31	6.44	5.58	7.2
MSTRG.1663.1	182.4	301.09	242.65	115.03	132.43	150.04	25.03	30.03	27.22	15.19	15.51	18.68
MSTRG.1664.1	0	3	5	1	0	8	0	0.53	1	0.23	0	1.77
MSTRG.1670.1	38.11	45.55	31.32	9.78	40.19	20.07	7.81	6.78	5.25	1.93	7.03	3.73
MSTRG.1670.2	394.89	552.45	791.68	492.22	432.81	541.93	72.81	74.04	119.35	87.35	68.13	90.68
MSTRG.1698.1	1704.35	2104.95	2036.25	1384.84	2269.38	1718.08	4.06	3.65	3.97	3.18	4.62	3.72
MSTRG.1705.1	19	0	0	6	2	4	3.71	0	0	1.13	0.33	0.71
MSTRG.1729.1	777.25	986.07	834.95	729.21	965.12	868.04	9.81	9.05	8.62	8.86	10.4	9.94
MSTRG.174.1	38	45	45	30	42	60	2.52	2.17	2.44	1.92	2.38	3.62
MSTRG.1744.1	50	75	67	67	53	66	7.45	8.12	8.16	9.61	6.74	8.92
MSTRG.1750.1	0	0	0.05	0	2.28	1	0	0	0.01	0	0.53	0.25
MSTRG.177.1	27	56	56	28	21	24	1.25	1.88	2.12	1.25	0.83	1.01
MSTRG.1771.1	2032.49	2788.47	2110.78	1547.05	1861.91	1739.51	7.7	7.68	6.54	5.64	6.02	5.98
MSTRG.179.1	40.47	69.91	59.81	67.05	51	62	6.22	7.81	7.51	9.92	6.69	8.65
MSTRG.1791.1	300.19	645.98	427.59	459.57	438.4	402.2	10.93	17.09	12.73	16.1	13.62	13.29
MSTRG.1818.1	148.74	256.77	166.88	185.49	164.57	158.91	4.07	5.11	3.74	4.89	3.85	3.95
MSTRG.1818.2	116.26	156.23	161.12	124.51	155.43	153.09	1.98	1.94	2.25	2.04	2.26	2.37
MSTRG.1855.1	4.01	1.89	2.01	1	1.66	0	0.4	0.14	0.17	0.1	0.14	0
MSTRG.1855.2	0	1.11	0	0	4.35	2	0	0.07	0	0	0.32	0.16
MSTRG.1884.4	8	77	11	7	12	13	0.41	2.85	0.46	0.34	0.52	0.6
MSTRG.1924.1	3	1	6	8	6	1	0.48	0.12	0.79	1.24	0.82	0.15
MSTRG.1929.1	8	9	11	13	3	3	1.2	0.98	1.35	1.87	0.38	0.41
MSTRG.1965.1	26	45	38	33	30	37	1.47	1.85	1.75	1.79	1.45	1.9
MSTRG.2019.1	352.42	495.31	427.13	335.49	314.67	326.83	28.68	29.3	28.42	26.28	21.86	24.14
MSTRG.2027.1	669	968	885	604	692	714.02	10.53	11.08	11.39	9.15	9.3	10.2
MSTRG.2052.1	107	126	170	87	157	226	1.65	1.41	2.14	1.29	2.06	3.16
MSTRG.2054.1	200	208	270	232	353	261	2.41	1.82	2.66	2.69	3.62	2.85
MSTRG.2116.1	1240	1584	1865	1820	2060	2328	66.51	61.76	81.79	93.96	94.33	113.32
MSTRG.2117.1	19	51	39	22	40	35	1	1.95	1.68	1.12	1.8	1.67
MSTRG.2120.1	83	136	98	117	82	72	2.33	2.78	2.25	3.16	1.97	1.84
MSTRG.2121.1	0	198.03	599.14	123.79	515.76	447.22	0	2.21	7.52	1.83	6.76	6.23
MSTRG.2136.1	159	138	148	144	159	133	3.32	2.09	2.52	2.89	2.83	2.52
MSTRG.2138.1	7	11	16	11	11	6	1.07	1.23	2	1.62	1.44	0.83
MSTRG.2139.1	0	66	59.68	12.59	76.84	45.18	0	1.06	1.08	0.27	1.46	0.91
MSTRG.2139.2	70	0	31.32	52.41	16.16	46.82	1.56	0	0.57	1.12	0.31	0.95
MSTRG.2156.1	233	329	318	205	216	175	3.49	3.58	3.9	2.96	2.76	2.38
MSTRG.2157.1	11	13	12	2	3	5	1.25	1.07	1.12	0.22	0.29	0.52
MSTRG.2158.1	655	829	834	503	696	667	4.9	4.5	5.1	3.62	4.44	4.52
MSTRG.2183.1	32	40	33	57	47	54	1.99	1.81	1.68	3.41	2.49	3.05
MSTRG.2210.1	15	64	46	25	39.04	78	0.3	0.94	0.76	0.49	0.67	1.43
MSTRG.2214.1	9.46	14.92	9.6	5.19	5.17	8.31	0.74	0.85	0.61	0.39	0.34	0.59
MSTRG.2221.1	33	29	20	17	21	18	2.92	1.86	1.45	1.45	1.59	1.44
MSTRG.2247.1	11.18	54.98	27.77	30.43	18.97	49.75	0.35	1.26	0.71	0.92	0.51	1.42
MSTRG.2247.2	46.82	100.02	96.23	39.57	89.03	45.25	2.13	3.3	3.57	1.73	3.45	1.87
MSTRG.2254.1	21.36	20.34	8.27	16.78	14.38	24.61	0.29	0.2	0.09	0.22	0.17	0.3
MSTRG.2254.2	548.67	682.49	796.97	450.67	513.93	552.83	3.37	3.04	4	2.66	2.69	3.08
MSTRG.2255.1	1	0	1	0	2	3	0.24	0	0.2	0	0.41	0.66
MSTRG.2279.1	71	51	83	44	73	86	2.11	1.1	2.02	1.26	1.85	2.32
MSTRG.2280.1	367	501	582	399.39	552.07	360	1.79	1.78	2.32	1.88	2.3	1.59
MSTRG.2290.1	234.68	335.81	197.73	145.29	141.34	176.57	6.2	6.45	4.27	3.69	3.19	4.23
MSTRG.2290.2	52.32	109.19	142.82	76.71	123.66	41.43	1.41	2.13	3.14	1.99	2.84	1.01
MSTRG.230.1	49	27	66	90	16	48	2.67	1.07	2.94	4.72	0.74	2.37
MSTRG.2301.1	121	300	175	201	297	208	2.37	4.27	2.8	3.79	4.96	3.69
MSTRG.2308.2	103.7	133.31	140.29	65.13	63	68.09	13.72	12.82	15.17	8.29	7.12	8.17
MSTRG.2312.1	39	25	14	20	17	14	2.41	1.13	0.71	1.19	0.9	0.79
MSTRG.2321.1	69	4	4	171	5	4	1.15	0.05	0.05	2.75	0.07	0.06
MSTRG.2340.1	81	131	158	93	150	133	1.71	2.01	2.73	1.89	2.7	2.55
MSTRG.2344.1	2171	2260.57	1962.31	1620.65	2015	1705.14	24.47	18.52	18.09	17.58	19.39	17.44
MSTRG.2357.2	855.78	1345.39	1216.54	852.14	1283.6	1240.75	6.65	7.6	7.73	6.38	8.52	8.75
MSTRG.2368.1	15.1	22.47	19.69	18.09	25.32	10.09	3.18	3.44	3.39	3.67	4.56	1.93
MSTRG.2382.2	75.87	129.66	69.52	81.93	82.5	67.52	1.32	1.64	0.99	1.37	1.22	1.06
MSTRG.2382.3	218.64	292.21	362.66	172.74	336.21	184.14	5.8	5.63	7.86	4.41	7.61	4.43
MSTRG.2382.4	45.15	9	10.67	12.25	16.56	50.74	1.15	0.17	0.22	0.3	0.36	1.17
MSTRG.2409.1	3029.18	3572.85	3557.32	2123.83	3247.66	2958.31	4.86	4.17	4.67	3.28	4.45	4.31
MSTRG.2430.1	222.48	299.2	267.8	239.73	275.42	278.09	2.92	2.86	2.87	3.03	3.09	3.31
MSTRG.2432.2	99.66	105.08	150.65	89.66	116.36	110.06	2.16	1.65	2.67	1.87	2.15	2.16
MSTRG.2471.1	11.65	15.4	17.4	0	0	8.3	0.27	0.26	0.33	0	0	0.17
MSTRG.2471.2	66.35	78.6	113.6	71	77	59.7	1.58	1.36	2.22	1.63	1.57	1.29
MSTRG.2476.1	220.59	705	820	183	283.47	245.01	2.64	6.12	8.01	2.11	2.89	2.66
MSTRG.2492.1	23.71	60.45	53.14	41.52	54.51	86	1.19	2.2	2.18	2	2.33	3.91
MSTRG.2549.1	35.3	40.34	57.1	23.47	51.29	17.17	1.53	1.27	2.02	0.98	1.9	0.68
MSTRG.2559.1	602	963	848	477	694	699	4.8	5.58	5.52	3.66	4.72	5.05
MSTRG.2562.1	117.72	108.42	192.6	212.29	241.81	237.4	34.55	23.13	46.23	59.98	60.6	63.24
MSTRG.2607.1	0	0	1	0	1	0	0	0	0.2	0	0.21	0
MSTRG.2608.3	127	117.06	164.3	105.01	101	120	1.95	1.31	2.06	1.55	1.32	1.67
MSTRG.2608.4	22.42	33.83	41.41	44.71	55.52	45.69	1.47	1.62	2.22	2.83	3.11	2.72
MSTRG.2620.4	534.41	647.57	818.06	486.17	948.81	801.32	1.9	1.68	2.38	1.67	2.88	2.59
MSTRG.2632.1	48	45	62	34	56	60	1.6	1.09	1.69	1.09	1.59	1.81
MSTRG.2635.1	71	99	108	41	79	66	1.94	1.96	2.41	1.08	1.84	1.64
MSTRG.2759.1	371.75	306.34	342.88	255.37	216.32	172.69	19.31	11.57	14.56	12.77	9.59	8.14
MSTRG.2759.2	170.25	172.66	177.12	109.63	202.68	141.31	8.77	6.46	7.46	5.43	8.91	6.6
MSTRG.2767.2	0	2.24	0.42	0	0.31	3.67	0	0.29	0.06	0	0.05	0.58
MSTRG.2791.1	1804.56	2171.65	2289.93	2318.01	2441.21	2276.75	21.69	18.98	22.51	26.82	25.05	24.84
MSTRG.2819.1	997.85	1429	1347.42	1541	1501.75	1699	79.56	82.82	87.84	118.26	102.22	122.94
MSTRG.2843.1	1085.95	1947.79	383.54	1508.56	461.07	456.56	35.71	46.56	10.31	47.75	12.95	13.63
MSTRG.2920.1	113	122	140	101	100	100	4.14	3.25	4.19	3.56	3.12	3.32
MSTRG.2931.1	73	125	111.51	80	52.13	106.69	10.48	13.04	13.09	11.05	6.39	13.9
MSTRG.2937.1	21609	26222	27917	20101	29723	24891	240.19	211.87	253.73	215.06	282.07	251.09
MSTRG.2956.1	481.75	696.44	685.76	500.23	592.25	589.57	7.15	7.51	8.32	7.14	7.5	7.94
MSTRG.2958.1	1052.25	1124.23	1010.95	883.06	997.88	968.56	7.24	5.62	5.69	5.85	5.86	6.05
MSTRG.2959.1	45	85	81	81	51	98	2.45	3.37	3.61	4.25	2.37	4.85
MSTRG.2967.1	122	198	160	146	158	148	5.63	6.64	6.04	6.48	6.22	6.2
MSTRG.2989.1	131	152	154	141	201	161	1.62	1.37	1.56	1.68	2.12	1.81
MSTRG.2993.2	0	0	0	6.84	3.86	0	0	0	0	0.43	0.22	0
MSTRG.2999.4	815.79	1072.46	720.98	713.66	721.38	691.76	5.32	5.08	3.84	4.48	4.01	4.09
MSTRG.3032.1	382	522	560	389	488	521	37.56	37.31	45.03	36.82	40.97	46.5
MSTRG.3037.1	770	872	864	797	693	585	64.35	52.97	59.04	64.11	49.44	44.37
MSTRG.3038.2	86.43	58.44	154.39	159.06	75.97	156.13	7.4	3.64	10.81	13.11	5.55	12.13
MSTRG.3038.3	2148.19	2676.15	229.97	470.15	1046.31	165.58	186.94	169.28	16.36	39.38	77.74	13.08
MSTRG.3038.4	15075.4	15763.4	17399.6	15057.8	12902.7	13352.3	2044.7	1554.16	1929.66	1965.84	1494.1	1643.56
MSTRG.3045.1	3444	4118	4744	3082	3113	3455	316.01	274.67	355.93	272.21	243.87	287.71
MSTRG.3053.1	620.75	1092.5	745.41	821	645.91	657.39	9.8	12.54	9.63	12.48	8.71	9.42
MSTRG.3073.4	21	70	24	15	30	63	0.79	1.91	0.74	0.54	0.96	2.15
MSTRG.3083.1	5	8	2	15	12	8	0.76	0.88	0.25	2.19	1.55	1.1
MSTRG.3084.1	54	68	85	61	125	65	2.12	1.94	2.73	2.3	4.19	2.31
MSTRG.3091.1	43	51	52	45	13	33	6.64	5.73	6.57	6.69	1.71	4.63
MSTRG.3105.2	154.67	1009.12	321.82	290.76	175.34	248.89	7.47	35.45	12.72	13.52	7.23	10.91
MSTRG.3119.1	300.28	478.04	398.88	303.5	371.03	347.27	2.38	2.75	2.58	2.31	2.51	2.5
MSTRG.3119.2	7.72	15.96	12.12	12.5	13.97	13.73	0.77	1.16	0.99	1.2	1.19	1.25
MSTRG.3120.1	48	57	97	66	48	68	1.61	1.39	2.66	2.13	1.37	2.07
MSTRG.3139.1	56.83	28.51	114.58	100.77	47.72	132.55	1	0.37	1.65	1.71	0.72	2.12
MSTRG.3139.2	385.66	598.95	458.8	325.97	517.55	371.26	7.86	8.87	7.65	6.39	9.01	6.87
MSTRG.3168.1	3237.6	5009.95	4552.52	3569.06	5117.06	4434.03	296.61	333.64	341.03	314.73	400.24	368.67
MSTRG.3170.1	269.86	346	401.68	261.57	398.65	378.73	6.07	5.66	7.39	5.66	7.66	7.73
MSTRG.3176.1	940.55	1479.67	1269.61	911.94	1274.6	1059.27	5.09	5.82	5.62	4.75	5.89	5.2
MSTRG.3196.1	0.47	1	0	0	7	0	0.13	0.21	0	0	1.7	0
MSTRG.3202.2	176.02	276.2	223.17	174.67	204.07	199.56	5.41	6.17	5.6	5.16	5.35	5.56
MSTRG.3213.1	3.05	11.24	7.03	13.99	10.01	10.79	0.42	1.13	0.8	1.87	1.19	1.36
MSTRG.3228.2	91.27	363	265	220	196	245	1.23	3.56	2.93	2.86	2.26	3
MSTRG.323.1	164	197	186	131	225	173	6.22	5.43	5.77	4.78	7.28	5.95
MSTRG.3238.1	0	0	0	1	0	0	0	0	0	0.22	0	0
MSTRG.3240.1	71.61	109.43	76.93	99.1	77.65	85.02	6.93	7.69	6.08	9.23	6.41	7.46
MSTRG.3241.1	545.98	660.84	568.43	395.84	552.91	435.07	5.72	5.04	4.87	3.99	4.95	4.14
MSTRG.3242.1	1063.29	1387.85	1009.25	803.84	1129.17	881.74	6.53	6.19	5.07	4.75	5.92	4.91
MSTRG.3263.1	2.51	0	0	0	1	0	0.74	0	0	0	0.25	0
MSTRG.3265.1	180.86	252.5	256.7	288.95	245.1	283.95	13.86	14.06	16.08	21.31	16.03	19.75
MSTRG.3265.2	178.14	308.5	280.3	169.05	200.9	197.05	13.6	17.12	17.49	12.42	13.09	13.65
MSTRG.328.3	20	23	16	24	17	26	1.83	1.53	1.2	2.12	1.33	2.16
MSTRG.3311.1	558.36	832.57	756.94	490.57	746.16	688.47	7.97	8.64	8.83	6.74	9.09	8.92
MSTRG.3317.1	252	325	343	230	499	329	2.04	1.91	2.27	1.79	3.45	2.42
MSTRG.3345.1	105	235	202	133	122	127	2.44	3.97	3.84	2.98	2.42	2.68
MSTRG.3357.1	3006	3468	2846	1984	2986	2637	4.24	3.55	3.28	2.69	3.59	3.37
MSTRG.3374.1	2	4	3	0	1	3	0.16	0.23	0.19	0	0.07	0.21
MSTRG.3432.1	174.05	238.4	250.43	164.87	215.5	178.16	4.2	4.19	4.95	3.83	4.44	3.9
MSTRG.3432.2	75.33	93.09	67.94	18.94	51.58	48.02	1.25	1.12	0.92	0.3	0.73	0.72
MSTRG.3445.1	2	1	4	3	2	0	0.39	0.14	0.64	0.56	0.33	0
MSTRG.3490.1	38.02	120.24	85.61	51.56	53.8	41.85	3.07	7.05	5.65	4.01	3.71	3.07
MSTRG.3506.1	7	12	6	16	7	11	1.19	1.49	0.84	2.63	1.02	1.7
MSTRG.351.1	23	23	27	13	28	28	3.67	2.67	3.52	2	3.81	4.05
MSTRG.3527.1	28.71	31.9	37.16	6.83	0	15.28	3.41	2.75	3.61	0.78	0	1.65
MSTRG.3558.1	81.14	122.75	110.59	82.08	194.76	102.56	0.73	0.8	0.82	0.71	1.5	0.84
MSTRG.3558.2	145.86	132.25	168.41	114.92	183.24	143.44	1.45	0.96	1.37	1.1	1.55	1.29
MSTRG.3567.2	109.13	130.68	31.66	23.09	27.49	62.51	3.22	2.8	0.76	0.66	0.69	1.67
MSTRG.359.1	16.33	23.46	30.46	7.06	19.97	32.95	3.78	3.95	5.76	1.57	3.94	6.92
MSTRG.3594.1	96.74	42.21	172.06	122.11	182.64	168.18	0.36	0.12	0.53	0.44	0.58	0.57
MSTRG.3594.2	59.31	52.88	75.35	71.96	64.1	133.01	0.32	0.21	0.34	0.38	0.3	0.66
MSTRG.3594.3	5496.03	5166.61	6070.56	4231.34	7687.86	6214.28	7.02	4.8	6.34	5.21	8.39	7.21
MSTRG.3600.3	18.16	27.24	17.95	18.06	14.44	11.7	2.73	2.97	2.2	2.61	1.85	1.59
MSTRG.3651.1	246.32	368.8	287.68	251	345	288	3.84	4.17	3.66	3.76	4.59	4.07
MSTRG.3655.1	7.96	15.18	14.97	6.84	9.73	6.81	2.06	2.86	3.17	1.7	2.15	1.6
MSTRG.3698.1	9	33	87	4	82	15	0.25	0.67	1.99	0.11	1.95	0.38
MSTRG.370.2	182.67	311.95	266.49	173.79	176.84	232.37	9.17	11.39	10.94	8.4	7.58	10.59
MSTRG.3718.1	13	11	5	8	14	14	1.34	0.82	0.42	0.79	1.23	1.31
MSTRG.3738.1	459	586	528	307	535	430	4.88	4.53	4.59	3.14	4.85	4.15
MSTRG.3765.2	157.3	251.3	220.55	227.97	481.6	280.51	0.39	0.46	0.45	0.55	1.03	0.64
MSTRG.3768.1	455	496	524	281	483	421	2.18	1.73	2.05	1.29	1.97	1.83
MSTRG.38.1	1077.99	1504.91	1359.94	1093.78	1119.96	1123.32	47.01	47.7	48.49	45.91	41.7	44.46
MSTRG.3836.1	21	11.18	22.92	12.4	13.43	34	1.58	0.61	1.41	0.9	0.86	2.32
MSTRG.3836.2	0	12.82	10.08	12.6	13.57	0	0	0.62	0.54	0.8	0.77	0
MSTRG.3855.1	1665	1651.47	1813.05	1658	1684.44	1444.17	65.58	47.28	58.39	62.86	56.64	51.62
MSTRG.3870.1	17	25	32	17	20	23	1.24	1.33	1.92	1.2	1.25	1.53
MSTRG.3875.4	11.98	10.92	32.69	10.92	5	17.77	1.33	0.88	2.96	1.17	0.47	1.79
MSTRG.3876.1	335.9	659.16	559.57	331.71	459.51	524.75	1.91	2.73	2.61	1.82	2.23	2.71
MSTRG.3902.2	154.11	177.24	194.17	137.03	263.3	197.22	2.75	2.3	2.83	2.35	4.01	3.19
MSTRG.3943.1	225	238	341	148.69	272.15	253.04	2.1	1.61	2.6	1.33	2.17	2.14
MSTRG.3975.1	39	49	59	80	67	65	5.52	5.04	6.83	10.9	8.09	8.35
MSTRG.3979.1	17	27	11	43	25	47	1.65	1.91	0.87	4.02	2.07	4.15
MSTRG.3980.1	222.26	237.5	236.8	138.81	238.31	166.58	4.01	3.11	3.49	2.41	3.67	2.73
MSTRG.3995.1	540	828.01	751.07	567	952	756.23	3.86	4.3	4.39	3.9	5.81	4.9
MSTRG.4023.1	0	0	0	0	0	0	0	0	0	0	0	0
MSTRG.4025.1	26	27	28	23	41	30	1.23	0.93	1.08	1.04	1.65	1.28
MSTRG.4038.1	19.59	50.12	26.97	22.55	20.76	20.31	2.82	5.24	3.17	3.12	2.55	2.65
MSTRG.4087.1	484.43	648.39	603.56	454.12	464.55	444.14	12.22	11.89	12.45	11.03	10	10.17
MSTRG.4098.1	8	18	24.91	17	8	32.45	1.62	2.65	4.13	3.32	1.38	5.97
MSTRG.4109.2	192.56	264.66	260.11	204.37	260.23	233.81	2.27	2.26	2.5	2.31	2.61	2.5
MSTRG.4113.1	72.33	124.24	85.94	89.57	114.6	123.26	3.14	3.92	3.05	3.74	4.25	4.86
MSTRG.4113.2	1.05	1.02	0	0	0	1.02	0.13	0.09	0	0	0	0.12
MSTRG.4149.2	478	585	1071	357	679	834	6.2	5.51	11.35	4.45	7.52	9.81
MSTRG.4208.1	37.5	72.33	49.56	18.59	53.64	30.58	0.69	0.96	0.74	0.33	0.84	0.51
MSTRG.4208.2	1644.43	2364.43	1824.35	1493.65	1482.59	1355.5	42	43.9	38.1	36.72	32.33	31.42
MSTRG.4213.1	311	534	379	304	278	287.99	30.03	37.48	29.92	28.26	22.92	25.24
MSTRG.4228.1	951.79	1195.97	1397.89	1328.84	1396.62	1395.88	15.96	14.58	19.16	21.45	19.99	21.24
MSTRG.4239.1	14	15.37	22	20	7	7	1.89	1.51	2.43	2.61	0.81	0.86
MSTRG.4253.1	60.22	116.9	158.24	107.71	198.75	143.07	0.58	0.81	1.24	0.99	1.62	1.24
MSTRG.4253.2	130.37	128.49	66.08	77.89	12.77	106.22	1.19	0.86	0.49	0.69	0.1	0.88
MSTRG.4257.2	27.53	54.45	47.75	48.54	62.24	47.3	0.87	1.26	1.24	1.48	1.69	1.36
MSTRG.4290.1	10	17	49	35	29	10	0.49	0.6	1.95	1.64	1.21	0.44
MSTRG.4326.1	482	720	645	685	683	697	36.55	39.69	40	50	44.22	47.97
MSTRG.4334.1	408.51	392.73	303.94	365	321	251.58	4.93	3.45	3	4.24	3.31	2.76
MSTRG.4336.1	263	315	290.51	167	285	206	1.82	1.58	1.64	1.11	1.68	1.29
MSTRG.4352.5	1031.12	1563.21	1302.24	889.01	1016.51	1112.83	21.67	23.88	22.38	17.99	18.24	21.23
MSTRG.4382.1	503.27	617.95	680.4	483	644	583.77	8.07	7.2	8.92	7.46	8.82	8.5
MSTRG.4425.1	6.22	12	8.66	7.17	1.03	8.51	1.46	2.04	1.66	1.62	0.21	1.81
MSTRG.4433.1	154	235	253	246	293	260	8.62	9.56	11.58	13.25	14	13.21
MSTRG.4452.5	4	3	2	1	1	5	1	0.55	0.41	0.24	0.21	1.14
MSTRG.4484.1	2428.86	2332.51	2261.97	1597.9	2393.39	1818.48	26.75	18.67	20.37	16.94	22.5	18.17
MSTRG.4500.1	88	0	3	48	31	29	8.71	0	0.24	4.57	2.62	2.61
MSTRG.46.1	4739.09	8194.09	6935.73	3752.2	7825.46	6021.41	7.47	9.39	8.94	5.69	10.53	8.62
MSTRG.46.7	1842.56	3182.8	3333.66	1522.48	3071.2	2554.24	3.68	4.62	5.44	2.92	5.23	4.63
MSTRG.4687.1	65.76	92.15	70.67	55.29	57.13	83.03	0.97	0.99	0.85	0.78	0.72	1.11
MSTRG.4687.2	94.24	127.85	125.33	94.71	111.87	106.97	1.93	1.9	2.1	1.87	1.96	1.99
MSTRG.470.1	47	72	33	30	72	76	1.21	1.34	0.69	0.74	1.58	1.77
MSTRG.4741.1	1	1	10	5	7	4	0.08	0.06	0.63	0.37	0.46	0.28
MSTRG.4765.1	57.1	89.59	89.82	71.51	68.1	60.77	1.54	1.76	1.98	1.86	1.57	1.49
MSTRG.4765.2	27.9	73.41	28.18	39.49	23.9	20.23	2.97	5.67	2.45	4.04	2.17	1.95
MSTRG.4768.1	574.38	822.97	689.37	534.25	376.53	409	8.01	8.34	7.86	7.17	4.48	5.18
MSTRG.4773.1	33	41.38	65.55	0	85.15	19	1.39	1.27	2.26	0	3.06	0.73
MSTRG.4773.2	0	33.62	15.45	56	40.85	0	0	1.01	0.52	2.22	1.44	0
MSTRG.4809.1	109	181.96	268.94	119	42	199	1.51	1.83	3.04	1.58	0.5	2.5
MSTRG.4819.1	273.58	200.67	302.46	215.74	247.12	254.49	5.77	3.08	5.22	4.38	4.45	4.87
MSTRG.4824.1	453	124	496	113	95	146	72.43	14.41	64.85	17.39	12.97	21.19
MSTRG.4832.1	860.83	1059.86	840.42	662.28	858.39	705.33	7.77	6.96	6.21	5.76	6.62	5.78
MSTRG.4860.1	37	50	37	38	36	34	5.1	5.01	4.17	5.04	4.24	4.25
MSTRG.4864.1	92	160	26	108	156	110	1.92	2.43	0.44	2.17	2.78	2.08
MSTRG.4867.1	481.04	611.47	489.19	350.71	427.78	423.1	5.46	5.05	4.54	3.83	4.15	4.36
MSTRG.4958.1	33	59	56	33	42	43	1.01	1.32	1.4	0.97	1.1	1.2
MSTRG.5002.1	112	131	243	156	533	213	1.51	1.28	2.67	2.02	6.12	2.6
MSTRG.5007.1	44	60	48	35	22	50	1.62	1.6	1.44	1.24	0.69	1.67
MSTRG.5012.1	24.5	17.47	14.94	30.66	17.77	14.25	4.45	2.31	2.22	5.36	2.75	2.35
MSTRG.5019.1	168	263	204	165	136.3	159	6.37	7.24	6.32	6.02	4.41	5.47
MSTRG.5027.1	51.68	51.16	73.03	44.02	57.03	39.58	1.17	0.84	1.35	0.96	1.1	0.81
MSTRG.5044.1	264.05	410.84	528.51	249.01	488.29	478.26	1.37	1.56	2.25	1.25	2.17	2.26
MSTRG.5053.1	5.85	14.52	22.71	6.05	14.79	5.11	0.84	1.52	2.68	0.84	1.82	0.67
MSTRG.5064.1	207	265	257	182	258	293.33	2.1	1.95	2.13	1.78	2.23	2.7
MSTRG.5129.1	137	4	15	151	13	9	3.24	0.07	0.29	3.44	0.26	0.19
MSTRG.5135.1	108.4	85.48	18.27	7.63	45.65	21.6	2.34	1.34	0.32	0.16	0.84	0.42
MSTRG.5135.2	45.6	35.52	110.73	75.37	37.35	75.4	1.04	0.59	2.06	1.65	0.73	1.56
MSTRG.5209.3	395	379	526	340	556	463	3.69	2.58	4.02	3.06	4.44	3.93
MSTRG.525.1	51.04	84.7	70.33	66.16	63.33	54.34	1.33	1.61	1.5	1.66	1.41	1.29
MSTRG.525.2	53.05	33.2	42.28	27.3	40.44	36.29	1.39	0.63	0.9	0.69	0.9	0.86
MSTRG.525.3	72.23	225.2	162.47	95.46	72.24	101.18	2.85	6.46	5.24	3.62	2.43	3.62
MSTRG.5277.1	35	39	52	36	35	56	2.84	2.3	3.45	2.81	2.43	4.12
MSTRG.5324.1	275.9	292.08	237.21	225.81	188.06	262.54	33.29	25.62	23.4	26.22	19.37	28.75
MSTRG.5331.1	231	329	350	311	398	319	18.1	18.74	22.42	23.46	26.62	22.68
MSTRG.5335.1	48	74	60	52	54	58	1.66	1.86	1.69	1.73	1.59	1.82
MSTRG.5338.1	23	15	13	23	16	36	2.34	1.11	1.08	2.25	1.39	3.32
MSTRG.5347.2	623.57	857.86	916.96	992	1059	1022.82	56.08	56.09	67.43	85.88	81.32	83.49
MSTRG.5351.1	1018	1268	1092	935	1057	905	84.71	76.7	74.3	74.89	75.1	68.35
MSTRG.5355.1	63	28	37	46	35	71	5.58	1.8	2.68	3.92	2.65	5.71
MSTRG.5365.1	123.62	213.04	207.4	159.79	147.95	212.86	2.64	3.31	3.63	3.29	2.7	4.13
MSTRG.5365.2	50.46	59.67	50.31	64.55	48.26	67.47	0.76	0.65	0.62	0.93	0.62	0.92
MSTRG.5394.1	370	601	721	488	642	426	6.32	7.46	10.07	8.02	9.36	6.6
MSTRG.5397.1	14	12	19	9	28	11	1.48	0.92	1.64	0.91	2.52	1.05
MSTRG.54.1	23.2	41.69	13.91	23.49	32	39.02	0.7	0.92	0.35	0.69	0.83	1.07
MSTRG.543.1	58	87	53	17	57	47	4.98	5.43	3.72	1.41	4.18	3.66
MSTRG.5463.1	219	168	43	116	117	107	4.63	2.58	0.74	2.36	2.11	2.05
MSTRG.5464.1	146.8	109.98	26.16	65.02	107.61	82.31	4.52	2.46	0.66	1.93	2.83	2.3
MSTRG.5464.2	0	0	0	0	0	0	0	0	0	0	0	0
MSTRG.5464.3	15.2	11.02	1.84	5.98	10.39	5.69	2.02	1.06	0.2	0.76	1.18	0.68
MSTRG.5465.1	62	52	42	94	97	90	4.09	2.49	2.26	5.96	5.46	5.38
MSTRG.5466.2	885.06	606.44	421.7	619.14	693.05	740.22	13.53	6.74	5.27	9.11	9.05	10.27
MSTRG.5466.3	205.23	42.72	346.28	76.45	313.69	178.29	5.94	0.9	8.2	2.13	7.76	4.69
MSTRG.5466.4	248.59	264.68	86.02	269.46	152.5	164.32	6.08	4.7	1.72	6.34	3.18	3.65
MSTRG.5466.5	134.13	541.16	0	300.95	264.76	352.18	3.95	11.58	0	8.52	6.65	9.41
MSTRG.548.2	29.18	28.69	48.91	18.75	58.93	20.27	2.15	1.54	2.95	1.33	3.71	1.36
MSTRG.5488.1	0	4.87	1	2	2	2	0	0.62	0.14	0.34	0.3	0.32
MSTRG.5500.1	0	11	1	6	7	7	0	1.06	0.11	0.76	0.79	0.84
MSTRG.5515.2	156	144	160	66	113	61	5.49	3.69	4.61	2.24	3.4	1.95
MSTRG.5517.1	33	42	32	39	58	53	1.66	1.53	1.31	1.88	2.49	2.42
MSTRG.554.1	2175.14	3566.06	3144.91	2411.7	2518.51	2591.55	39.78	47.41	47.03	42.46	39.32	43.01
MSTRG.555.1	11	35	32	34	10	16	1.35	3.11	3.2	4.01	1.05	1.78
MSTRG.5594.1	29	17	48	49	49	44	4.03	1.72	5.45	6.55	5.81	5.54
MSTRG.5599.1	1272	2295	1115	1563	1192	1251	91.52	120.03	65.6	108.25	73.22	81.69
MSTRG.5658.1	34	66	40	26	35	36	1.92	2.7	1.84	1.41	1.68	1.84
MSTRG.5699.1	38	40	47	53	46	62	2.36	1.81	2.39	3.17	2.44	3.49
MSTRG.5722.1	9	14	24	19	12	27	0.57	0.65	1.25	1.17	0.65	1.56
MSTRG.5730.3	90.57	115.49	113.87	67.8	47.02	91.69	4.77	4.42	4.9	3.44	2.11	4.38
MSTRG.5732.1	143.54	136.49	128.56	104.61	82.34	162.43	3.74	2.59	2.74	2.62	1.83	3.84
MSTRG.5732.2	25.46	13.51	26.44	23.39	26.66	26.57	1.33	0.51	1.13	1.17	1.19	1.26
MSTRG.5734.1	3	5	6	5	4	15	0.47	0.57	0.77	0.76	0.54	2.14
MSTRG.5736.2	206.77	192.96	166.39	87.86	123.65	96.39	1.78	1.21	1.17	0.73	0.91	0.75
MSTRG.5771.1	2.1	8	4	2.08	3.16	0	0.24	0.67	0.38	0.23	0.31	0
MSTRG.5777.2	43	50	47	55	51	55	2.92	2.47	2.61	3.59	2.96	3.39
MSTRG.5794.1	13	34	38	29	16	46	0.74	1.4	1.77	1.59	0.78	2.37
MSTRG.5796.1	2	10	9	6	2	1	0.19	0.7	0.7	0.55	0.16	0.09
MSTRG.5805.6	4.35	13.75	18.02	43.19	24.02	11.62	0.58	1.33	1.96	5.52	2.73	1.4
MSTRG.5812.2	11	16	11	10.75	19	12	0.51	0.54	0.42	0.48	0.75	0.5
MSTRG.5823.1	81	194	119	98	130	82	2.7	4.69	3.24	3.14	3.69	2.48
MSTRG.5833.1	44	44	62	42	47	45	3.42	2.49	3.95	3.15	3.12	3.18
MSTRG.5837.1	1855.97	2031.29	2449.74	1014.25	3305.1	2292.22	73.15	58.19	78.95	38.48	111.21	81.99
MSTRG.5837.2	147.77	69.37	341.11	302.64	183.87	140.69	9.09	3.1	17.16	17.92	9.66	7.86
MSTRG.5837.3	0	0	0	0	0	0.82	0	0	0	0	0	0.2
MSTRG.5837.4	412.35	312.89	531.06	370	638.19	422.49	45.56	25.13	47.98	39.35	60.2	42.36
MSTRG.5837.5	2573.97	2675.5	3519.02	1484.36	4817.96	3190.84	144.22	108.97	161.22	80.05	230.47	162.25
MSTRG.5837.6	43.72	18.61	115.57	105.97	34.08	23.48	4.66	1.44	10.08	10.88	3.1	2.27
MSTRG.5837.7	802.22	952.34	1235.51	305.78	1604.81	1066.45	79.28	68.42	99.84	29.09	135.41	95.65
MSTRG.5840.2	13	14	9	23	41	18	1.79	1.4	1.01	3.05	4.83	2.25
MSTRG.5844.1	437.36	781.34	634.73	497.08	417.71	403.75	5.62	7.3	6.67	6.15	4.59	4.71
MSTRG.5869.1	78	82	91	45	81	57	1.24	0.95	1.19	0.69	1.1	0.82
MSTRG.5891.1	66	49.35	113.72	122.79	87.4	43.84	1.39	0.76	1.96	2.49	1.57	0.84
MSTRG.5891.2	15.42	39.38	10.39	20.31	17.42	21.85	0.45	0.84	0.25	0.57	0.44	0.58
MSTRG.5891.3	69.27	163.99	58.31	50.03	22.2	121.05	1.43	2.46	0.98	0.99	0.39	2.27
MSTRG.5897.1	17	14	7	22	13.36	26	1.56	0.94	0.53	1.95	1.05	2.17
MSTRG.5900.3	0	0	4.82	0	7.72	1.13	0	0	0.59	0	0.99	0.15
MSTRG.5900.4	3	0	0	0	0	2	0.83	0	0	0	0	0.51
MSTRG.5926.4	2202.25	2886.4	2720.12	1683.45	1342.4	1651.05	252.79	240.84	255.3	186	131.55	172
MSTRG.5926.5	4569.75	2126.6	8184.88	1570.55	3823.6	5143.95	881.09	298.06	1290.39	291.48	629.42	900.11
MSTRG.5927.1	357.82	478.02	616.02	405.91	448.11	543.81	3.17	3.07	4.46	3.46	3.39	4.37
MSTRG.5927.2	11.38	9.28	42.75	18.2	14.99	20.36	0.14	0.08	0.42	0.21	0.15	0.22
MSTRG.5931.1	2056.56	2367.82	2332.42	2206.38	1803.5	1786.06	273.9	229.23	254	282.85	205.07	215.88
MSTRG.5942.4	1937.82	2818.09	2258.02	1862.47	1635.2	2638.78	13.05	13.8	12.44	12.08	9.4	16.13
MSTRG.5958.1	23	22	55	12	18	47	1.2	0.83	2.34	0.6	0.8	2.22
MSTRG.5971.1	13	4	4	13	10	10	1.89	0.42	0.48	1.82	1.24	1.32
MSTRG.5987.1	36	37	81	54	45	58	1.71	1.28	3.15	2.48	1.83	2.51
MSTRG.601.1	0	0	2	0	0	1	0	0	0.3	0	0	0.16
MSTRG.6035.3	242.2	307.28	288.84	298.36	211.06	142.14	5.31	4.89	5.17	6.29	3.95	2.83
MSTRG.6035.4	41.05	53.2	70.08	78.33	48.34	40.91	0.48	0.45	0.67	0.88	0.48	0.43
MSTRG.6035.5	0	0	0	0	0	17.69	0	0	0	0	0	0.67
MSTRG.6050.1	31	39	34	24	19	15	3.14	2.87	2.82	2.34	1.64	1.38
MSTRG.6111.1	233	251	226	137	161	140	3.19	2.5	2.53	1.81	1.88	1.74
MSTRG.6195.1	26	40	23	25	33	42	1.59	1.77	1.15	1.47	1.72	2.33
MSTRG.6233.1	9	13	14.41	16	13	15.11	0.63	0.67	0.83	1.08	0.78	0.97
MSTRG.6266.1	38.59	72.68	50.93	37.08	48.79	41.48	1.3	1.78	1.4	1.2	1.4	1.27
MSTRG.6292.1	70	145	581	135	378	476	5.23	7.87	35.48	9.7	24.1	32.26
MSTRG.6307.1	1.87	15.18	15.42	27.8	7.45	16.24	0.06	0.34	0.39	0.83	0.2	0.46
MSTRG.6307.2	14.13	4.82	10.58	4.2	23.55	24.76	0.52	0.13	0.32	0.15	0.74	0.83
MSTRG.6328.10	882.63	1038.46	974.15	474.89	815.34	624.24	2.84	2.43	2.56	1.47	2.24	1.82
MSTRG.6386.1	13	6	3	40	11	9	0.76	0.26	0.14	2.26	0.55	0.48
MSTRG.6399.1	142	207	149	105	170	136	2.9	3.07	2.49	2.06	2.96	2.52
MSTRG.6408.1	29	18	15	7	22	14	1.15	0.52	0.49	0.27	0.75	0.51
MSTRG.6423.1	120	200	192	124	301	188	3.27	3.96	4.27	3.25	7	4.65
MSTRG.6444.1	44	72	107	49	73	54	1.64	1.95	3.26	1.76	2.32	1.83
MSTRG.6494.1	94	183	151	108	277	213	1.56	2.21	2.05	1.72	3.92	3.21
MSTRG.6530.1	27.08	51.67	29.06	28.29	60.82	53.19	4.26	5.91	3.74	4.28	8.17	7.59
MSTRG.6530.2	434.3	941.18	1266.86	927.9	547.83	755.14	79.82	125.75	190.39	164.16	85.97	125.96
MSTRG.6530.3	68.75	18.2	39.1	52.06	59.09	66.73	7.33	1.41	3.41	5.35	5.38	6.46
MSTRG.6531.1	37.27	36.1	41.68	24.17	34.72	35.63	3.52	2.48	3.22	2.2	2.8	3.06
MSTRG.6531.2	34.75	71.89	31.41	24.95	17.92	45.22	5.42	8.16	4.01	3.75	2.39	6.41
MSTRG.6532.1	4019.24	4864.71	4918.41	2978.76	3086.05	2594.22	787.82	693.15	788.3	562.01	516.45	461.49
MSTRG.6533.1	33.97	33.74	62.57	41.09	18.33	51.23	1.92	1.38	2.89	2.23	0.88	2.62
MSTRG.6534.1	6.14	42.51	33.9	6.78	14.66	16.93	0.63	3.19	2.86	0.67	1.29	1.58
MSTRG.6549.1	14	20	24	36	24	19	0.92	0.96	1.29	2.28	1.35	1.14
MSTRG.6588.1	4	10	15	30	17	10	0.34	0.62	1.05	2.48	1.24	0.78
MSTRG.6601.1	129.35	210.91	146.25	174.27	130.16	209.87	2.91	3.45	2.69	3.78	2.5	4.29
MSTRG.6608.6	0	0	0	0	0	0	0	0	0	0	0	0
MSTRG.6635.1	104	121	151	103	163	108	1.87	1.58	2.22	1.79	2.51	1.77
MSTRG.6684.1	41.37	79.4	59.9	50.75	47.46	53.14	2.26	3.16	2.68	2.67	2.22	2.64
MSTRG.6684.2	51.32	75.98	43.56	29.63	56.54	45.15	4.02	4.32	2.79	2.23	3.78	3.21
MSTRG.6727.1	22	60	18	16	13	29	1.78	3.53	1.19	1.25	0.9	2.13
MSTRG.6738.1	217	410	304	321	366	367	3.8	5.22	4.35	5.41	5.47	5.83
MSTRG.6804.1	188	6	16	166	7	7	12.68	0.29	0.88	10.77	0.4	0.43
MSTRG.683.1	4	17	5	8	19	7	0.44	1.35	0.45	0.84	1.77	0.69
MSTRG.6839.1	89.66	39.45	83.63	186.62	107.52	145.7	2.8	0.9	2.14	5.62	2.87	4.13
MSTRG.6839.2	196.34	28.55	181.37	375.38	153.48	214.3	3.22	0.34	2.43	5.93	2.15	3.19
MSTRG.6851.1	111	172	130	165	207	143	4.03	4.54	3.86	5.77	6.42	4.71
MSTRG.6852.1	258.27	442.53	205.24	326.37	436.9	251.64	2.85	3.55	1.85	3.47	4.12	2.52
MSTRG.6852.2	26.32	0	35.16	0	0	27.54	0.29	0	0.32	0	0	0.28
MSTRG.6852.4	241.41	144.47	222.61	114.63	261.1	213.82	1.64	0.71	1.24	0.75	1.52	1.32
MSTRG.686.1	51	80	68	59	51	48	1.91	2.18	2.09	2.13	1.63	1.63
MSTRG.6866.1	22	0	3	32	1	0	1.59	0	0.18	2.23	0.06	0
MSTRG.6884.2	174.71	183.57	292.57	163.7	372.32	310.19	4.07	3.11	5.57	3.67	7.4	6.55
MSTRG.6886.1	147	152.3	168.26	177.36	170	159.73	2.28	1.71	2.13	2.64	2.25	2.24
MSTRG.6889.1	397	531	572	427	428	435	4.06	3.94	4.78	4.2	3.73	4.03
MSTRG.6927.3	29.23	35.2	17.04	0	25.05	29.67	0.32	0.28	0.15	0	0.24	0.3
MSTRG.6933.2	6187.4	8653.26	7410.16	5522.34	7031.85	5519.18	27.29	27.74	26.72	23.44	26.48	22.09
MSTRG.696.1	31	29	37	21	52	58	1.3	0.89	1.27	0.85	1.87	2.22
MSTRG.6964.3	4116.65	6636.65	7052.62	5302.77	5323.8	4658.63	174.36	204.33	244.25	216.19	192.51	179.07
MSTRG.6965.1	32	62	44	31	36	47	1.39	1.96	1.57	1.3	1.34	1.86
MSTRG.7008.1	1088	1102	1597	1011	1141	1209	82.62	60.83	99.16	73.89	73.97	83.32
MSTRG.701.1	21	0	1	23	4	2	2.17	0	0.08	2.29	0.35	0.19
MSTRG.7012.1	335	461	316	248	295	307	28.04	28.04	21.62	19.98	21.08	23.32
MSTRG.7021.2	209.85	308.3	165.12	173.3	238	165.03	5.65	6.03	3.64	4.49	5.47	4.03
MSTRG.7084.1	61	93	92	75	92	93	2.92	3.24	3.6	3.46	3.76	4.04
MSTRG.7089.1	28.69	45.16	0	47.87	26.36	23.85	1.52	1.74	0	2.44	1.19	1.14
MSTRG.7089.2	27.31	28.84	71	14.13	51.64	31.15	1.39	1.07	2.96	0.69	2.25	1.44
MSTRG.7091.1	10	26	23	21	21	21	1.04	1.96	1.95	2.1	1.86	1.98
MSTRG.7105.1	0	1	0	2	1	0	0	0.09	0	0.25	0.11	0
MSTRG.7185.1	3434	4215.48	3515.02	3165	5221	3642	47.36	42.26	39.64	42.02	61.48	45.58
MSTRG.719.1	1	5.01	7.08	7.01	5.04	4.02	0.09	0.34	0.55	0.64	0.41	0.34
MSTRG.721.1	22	29	31	13	14	21	1.53	1.46	1.76	0.87	0.83	1.32
MSTRG.7222.1	161	222	241.53	160	274	239.66	1.77	1.78	2.17	1.7	2.58	2.39
MSTRG.7235.1	23	46	54	66	72	85	0.64	0.92	1.22	1.76	1.7	2.13
MSTRG.725.1	0	0	0	1	1	2	0	0	0	0.12	0.11	0.23
MSTRG.7340.1	25.93	29.57	58.36	27.81	37.55	43.62	1.52	1.26	2.79	1.57	1.88	2.32
MSTRG.7340.2	120.07	161.45	161.64	130.19	181.45	156.38	1.09	1.07	1.2	1.14	1.41	1.29
MSTRG.7342.1	37	59	68.21	36.66	41.56	30	6.36	7.38	9.59	6.07	6.1	4.68
MSTRG.7371.1	26	40	61	63	61	59	0.99	1.11	1.91	2.32	1.99	2.05
MSTRG.7433.2	46.1	179.84	143.07	186.15	13.09	102.15	0.13	0.37	0.33	0.51	0.03	0.26
MSTRG.745.1	22	22	20	26	35	30	1.23	0.89	0.91	1.4	1.67	1.52
MSTRG.7485.1	15.53	0	23.26	0	0	60.32	0.32	0	0.4	0	0	1.14
MSTRG.7485.3	0	43.36	0	45.38	135.12	8.16	0	0.72	0	1	2.63	0.17
MSTRG.7485.4	126.62	192.64	129.8	116.63	172.34	118.24	2.94	3.25	2.46	2.61	3.42	2.49
MSTRG.7528.1	3	7	9	6	3	8	0.72	1.22	1.76	1.39	0.61	1.74
MSTRG.7530.1	111.12	160	172.05	114	130	114	1.26	1.32	1.59	1.24	1.26	1.17
MSTRG.7561.5	191.31	292.87	358.96	20.48	166.26	113.01	3.33	3.71	5.11	0.34	2.47	1.78
MSTRG.7600.1	90.65	44.81	82.01	130	179.24	161	1.57	0.56	1.16	2.17	2.65	2.53
MSTRG.7600.2	45.35	0	0	0	38.97	0	0.87	0	0	0	0.64	0
MSTRG.7607.3	0	1.42	1.33	2.64	5.09	0	0	0.11	0.11	0.26	0.45	0
MSTRG.7610.1	71	54	55	73	66	87	2.58	1.43	1.63	2.55	2.05	2.87
MSTRG.7623.1	54	76.08	113.11	54	49	59	2.06	2.11	3.53	1.98	1.6	2.04
MSTRG.7648.1	292.75	352.93	298.38	196.31	221.19	231.51	4.65	4.08	3.88	3	3	3.34
MSTRG.7653.1	0	7.56	10.39	2.63	8.89	7.57	0	1.22	1.88	0.56	1.68	1.52
MSTRG.7658.2	1986.37	2740.05	2328.07	1557.44	2043.77	1923.49	8.84	8.86	8.47	6.67	7.77	7.77
MSTRG.7671.2	0	2.15	1.07	0	0	1.03	0	0.35	0.2	0	0	0.21
MSTRG.7680.1	71	84	75	94	80	61	3.82	3.28	3.3	4.86	3.67	2.97
MSTRG.7681.1	506.05	342.62	424.82	453.82	518.85	144.25	11.61	5.71	7.97	10.02	10.16	3
MSTRG.7735.1	2911.8	2281.64	797.72	2650.36	3358.82	1897.13	77	43.86	17.25	67.47	75.84	45.53
MSTRG.7735.2	717.65	5507.96	4215.82	1387.46	634.26	4734.76	19.17	106.94	92.07	35.67	14.46	114.77
MSTRG.7743.1	4885.36	5873	6636.73	5834.73	5847.07	6187.54	630.71	551.16	700.6	725.07	644.48	724.97
MSTRG.7755.3	84.21	118	112.21	48	95	76	1.93	1.96	2.1	1.06	1.86	1.58
MSTRG.7759.1	570	627	785	570	913	760	2.52	2.01	2.83	2.42	3.44	3.04
MSTRG.7804.1	6	38	29	19	22	13	0.27	1.22	1.05	0.81	0.83	0.52
MSTRG.7820.1	215.01	293.05	385.02	345.02	393.6	356	2.53	2.5	3.7	3.9	3.95	3.8
MSTRG.7832.1	120.47	224.91	184.27	154.12	157.78	140.32	6.07	8.24	7.6	7.48	6.79	6.42
MSTRG.7854.3	2.33	7.06	5.18	11.4	6.04	1.19	0.11	0.25	0.2	0.53	0.25	0.05
MSTRG.7857.1	5213	7998	6563	4311	7145	5957	28.06	31.3	28.89	22.34	32.84	29.1
MSTRG.7880.2	75.95	161.07	175.22	59	364.72	289.02	0.68	1.04	1.27	0.51	2.77	2.33
MSTRG.7880.9	469.68	1015.85	779.83	729.58	883.44	673.97	15.4	24.22	20.91	23.03	24.74	20.06
MSTRG.7882.2	787.07	1252.01	1517.16	767.01	1824.22	1265.93	2.43	2.81	3.84	2.28	4.82	3.55
MSTRG.7884.1	104	314	298	192	428	232	1.55	3.4	3.63	2.75	5.44	3.13
MSTRG.7885.1	3101.75	4047.93	6174.08	2640.48	6894.59	4740.15	3.28	3.11	5.33	2.68	6.22	4.54
MSTRG.7885.2	1085.35	1239.8	1628.86	791.39	1691.51	1337.01	4.09	3.4	5.02	2.87	5.45	4.58
MSTRG.7889.3	1741.71	2189.47	1971.15	1406.26	1774.73	1654.04	16.3	14.89	15.08	12.66	14.18	14.04
MSTRG.7892.1	15	17	11	10	9	19	2.28	1.87	1.36	1.46	1.17	2.62
MSTRG.7905.1	45	38	35.57	49.6	46.38	38.79	0.71	0.44	0.46	0.75	0.63	0.56
MSTRG.7905.6	13.44	34.86	5.28	38.73	23.92	13.12	1.02	1.92	0.33	2.83	1.55	0.9
MSTRG.7947.1	42	45	51	47	66	50	5.39	4.2	5.35	5.8	7.23	5.82
MSTRG.7963.1	62	56	97	74	93	84	8.47	5.56	10.83	9.73	10.84	10.41
MSTRG.7967.1	242.38	314.02	380.31	243.43	283.28	268.33	3.46	3.26	4.44	3.34	3.45	3.47
MSTRG.7969.1	36.57	25.39	21.1	26.54	25.56	44.04	3.66	1.85	1.73	2.55	2.18	4
MSTRG.7969.2	34.23	48.64	39.39	38.95	56.58	44.13	1.82	1.88	1.71	1.99	2.56	2.12
MSTRG.7970.1	34	30	5	42	22	28	1.39	0.89	0.17	1.65	0.77	1.04
MSTRG.7980.1	7.01	60	28	9.01	18	18	0.37	2.3	1.21	0.46	0.81	0.86
MSTRG.7989.1	1686.55	50.58	117.14	849.9	111.98	73.6	16.8	0.37	0.95	8.15	0.95	0.67
MSTRG.8100.1	30.3	20.02	26.66	15.68	28.03	13.64	6.19	2.97	4.45	3.08	4.89	2.53
MSTRG.8100.2	14.74	13.32	39.04	37.83	20.97	12.73	2.94	1.93	6.36	7.26	3.57	2.3
MSTRG.8100.3	10494.2	13249.1	14199.1	12420.6	11110.1	9285.57	3020.27	2771.84	3341.48	3440.83	2729.93	2425.35
MSTRG.8100.4	50.22	48.22	48.4	14.22	26.04	42.82	9.2	6.42	7.25	2.51	4.07	7.12
MSTRG.8103.1	21.89	16.45	30.59	31.75	36.91	29.21	5.06	2.77	5.79	7.07	7.29	6.13
MSTRG.8103.2	771.7	1126.93	1039.56	849.25	615.54	547.17	216.81	230.15	238.81	229.66	147.65	139.52
MSTRG.8106.1	79.61	125.14	128.32	126.35	91.38	105.98	1.01	1.16	1.34	1.55	0.99	1.22
MSTRG.8106.3	494.24	688.08	566.44	416.02	571.55	420.42	10.94	11.07	10.25	8.87	10.8	8.45
MSTRG.8130.1	3	50	2	7	6	3	0.22	2.72	0.12	0.5	0.38	0.2
MSTRG.816.2	222.66	313.02	276.49	266.46	299.5	365.04	1.86	1.91	1.89	2.15	2.14	2.77
MSTRG.8162.1	129.41	164.39	147	99.68	82.28	104.84	7.68	7.09	7.13	5.7	4.17	5.65
MSTRG.8194.1	47	97	88	61	92	61	1.16	1.75	1.78	1.45	1.94	1.37
MSTRG.8198.1	12	103	33	36	34	47	0.34	2.13	0.77	0.98	0.82	1.21
MSTRG.8225.2	104.32	237.41	283.85	175.51	148.45	204.94	0.84	1.38	1.86	1.36	1.02	1.49
MSTRG.8250.1	141	295	180	86	85	65	3.11	4.74	3.25	1.83	1.6	1.3
MSTRG.8265.3	1464.24	2120.62	1859.09	1481.82	1496.87	1560.97	19.38	20.41	20.12	18.88	16.92	18.75
MSTRG.8266.1	26	14	25	11	30	16	3.33	1.3	2.62	1.36	3.28	1.86
MSTRG.8272.1	49.36	92.9	50.86	61.04	117.24	131.97	0.47	0.64	0.39	0.56	0.95	1.13
MSTRG.8272.2	705.09	877.88	932.58	664.34	973.61	786.53	5.92	5.36	6.4	5.37	6.98	5.99
MSTRG.8282.1	51	44	64	40	61	37	8.75	5.49	8.98	6.6	8.93	5.76
MSTRG.8289.2	25.62	0	2	27.78	32.39	8.05	1.01	0	0.06	1.05	1.09	0.29
MSTRG.8294.1	0	0	0	0	0	1	0	0	0	0	0	0.19
MSTRG.8307.1	291.26	413.21	447	225.24	243.54	235.06	37.04	38.19	46.48	27.57	26.44	27.13
MSTRG.8309.1	108.69	161	154	169	121	157	6.79	7.31	7.86	10.16	6.45	8.9
MSTRG.832.1	14.01	37	35.04	24	33	44.64	0.19	0.37	0.39	0.32	0.39	0.56
MSTRG.8364.1	32	69	61	28	49	43	2.07	3.24	3.23	1.74	2.71	2.52
MSTRG.8445.1	25	26	40	27	19	26	1.57	1.18	2.05	1.63	1.02	1.48
MSTRG.8460.2	42.1	74.08	50.56	17.97	36.24	37.17	2.36	3.02	2.32	0.97	1.74	1.89
MSTRG.8465.1	694.88	690.24	794.68	595.77	794.91	658.47	2.95	2.13	2.75	2.43	2.88	2.53
MSTRG.8467.1	15	41	21	28	31	36	0.99	1.98	1.14	1.79	1.75	2.17
MSTRG.8483.1	377.92	725.13	553.18	368.29	1001.98	817.48	3.27	4.56	3.92	3.07	7.4	6.42
MSTRG.8483.2	277.27	371.91	376.59	368.23	755.35	629.24	2.36	2.3	2.62	3.01	5.48	4.86
MSTRG.8483.3	119.53	213.98	305.14	312.66	604.86	467.21	1.01	1.32	2.11	2.55	4.37	3.59
MSTRG.8540.1	163.95	213.44	223.95	249.66	451.03	372.03	16.15	15.28	18.04	23.67	37.93	33.26
MSTRG.8551.1	32	31	26	34	37	23	4.05	2.85	2.69	4.14	4	2.64
MSTRG.8642.1	660	962	1045	987	943	1120	72.38	76.69	93.71	104.19	88.29	111.47
MSTRG.8643.1	8	5	13	14	13	10	1.36	0.62	1.8	2.28	1.88	1.54
MSTRG.8649.1	490.79	677.98	635.71	351.69	583.8	544.39	2.5	2.51	2.65	1.72	2.54	2.52
MSTRG.8683.1	422.51	663.21	472.64	318.75	375.64	343.94	6.74	7.69	6.16	4.89	5.11	4.98
MSTRG.8690.2	98.54	160.09	156.95	123	115.16	122.55	4.33	5.12	5.64	5.21	4.32	4.89
MSTRG.8714.1	25	3	7	7	43	7	2.96	0.26	0.68	0.8	4.35	0.75
MSTRG.8747.1	83	175	150	100	167	135	1.3	1.99	1.92	1.51	2.23	1.92
MSTRG.8765.1	72	71	67	45	56	53	3.77	2.7	2.87	2.27	2.5	2.52
MSTRG.8794.1	174	189	187	185	201	212	5.65	4.46	4.97	5.79	5.58	6.25
MSTRG.8796.1	552.72	908.17	633.78	478.24	588.82	541.19	29.62	35.38	27.77	24.67	26.94	26.32
MSTRG.8796.2	543.28	771.83	734.22	512.76	543.18	479.81	30.35	31.35	33.54	27.58	25.91	24.33
MSTRG.88.1	55	50	14	69	32	35	5.59	3.69	1.16	6.74	2.77	3.23
MSTRG.8816.4	782.59	1211.86	940.04	564.3	1083.44	760.82	2.1	2.37	2.06	1.46	2.48	1.85
MSTRG.8816.5	223.42	335.14	305.97	133.72	213.67	210.18	1.07	1.17	1.2	0.62	0.87	0.91
MSTRG.8825.1	596.84	876.85	811.69	495.48	652.31	587.4	5.35	5.71	5.95	4.27	4.99	4.78
MSTRG.8839.1	20	41	31	25	28	33	0.99	1.48	1.26	1.19	1.18	1.48
MSTRG.8841.1	78.96	78.88	42.26	54.78	76.03	24.72	1.83	1.33	0.8	1.22	1.5	0.52
MSTRG.8841.3	29.87	17.75	18.29	26.99	33.72	38.36	0.71	0.31	0.36	0.62	0.68	0.83
MSTRG.8841.4	105.49	167.48	223.58	116.01	234.55	212.07	2.5	2.89	4.34	2.65	4.75	4.57
MSTRG.8841.5	70.67	116.89	166.87	91.22	189.7	128.85	1.85	2.22	3.57	2.3	4.24	3.06
MSTRG.8842.1	1974.33	2738.33	2925.62	1498.81	2768.81	2062.79	1.94	1.96	2.35	1.42	2.32	1.84
MSTRG.8888.1	178	202.92	213	176.39	283.05	222	2.24	1.86	2.19	2.14	3.04	2.54
MSTRG.894.1	208.07	319.78	285.86	210.48	251.35	291.19	2.77	3.1	3.11	2.7	2.86	3.52
MSTRG.894.2	120.71	238.6	187.15	103.23	114.16	85.63	7.81	11.22	9.9	6.43	6.31	5.03
MSTRG.8942.1	547	625	574	500	617	467.49	14.23	11.82	12.21	12.52	13.7	11.04
MSTRG.8956.1	391	489.51	610	391	606	570	3.17	2.88	4.04	3.05	4.19	4.19
MSTRG.897.1	658.44	865.37	776.83	510.18	740.21	687.77	4.64	4.43	4.47	3.46	4.45	4.4
MSTRG.8978.1	3	3	10	3	20	1	0.48	0.35	1.32	0.47	2.75	0.15
MSTRG.8988.1	171	264	204	220	280	248	5.22	5.85	5.09	6.46	7.29	6.87
MSTRG.8994.1	80	56	92	48	132	112	1.42	0.72	1.34	0.82	2.01	1.81
MSTRG.9002.2	31.83	212.24	10.83	37	188.82	17	0.7	3.4	0.2	0.78	3.55	0.34
MSTRG.9002.5	0	25.41	1.83	3.91	36.37	0	0	0.97	0.08	0.2	1.63	0
MSTRG.9017.1	6	1	4	0	7	1	0.87	0.11	0.47	0	0.86	0.13
MSTRG.9053.1	1	6	0	0	5	5	0.18	0.78	0	0	0.76	0.81
MSTRG.9054.1	0	4	0	0	2	0	0	0.73	0	0	0.43	0
MSTRG.9055.1	3	6.27	0	1.4	1.18	2	0.45	0.69	0	0.2	0.15	0.27
MSTRG.9082.1	1232	1619	2196	1565	1545	1604	55.57	53.09	80.99	67.95	59.5	65.66
MSTRG.9119.1	2144	3096	3551	4243	3685	3557	394.07	413.65	533.67	750.66	578.26	593.33
MSTRG.9120.1	583301	766018	960982	1.1866e+06	1.2546e+06	1.22736e+06	103038	98362	138803	201760	189212	196765
MSTRG.9127.2	250.12	490.34	366.81	278.04	50.02	103.06	8.86	12.62	10.62	9.48	1.51	3.31
MSTRG.913.1	1.91	1.87	0	0	0	0	0.24	0.17	0	0	0	0
MSTRG.913.2	73.09	92.13	124	84	130	72	13.07	11.97	18.13	14.46	19.84	11.68
MSTRG.9132.2	65	25.9	53.28	29	16.54	75	3.95	1.15	2.65	1.7	0.86	4.14
MSTRG.9133.4	14.91	0	0	23.14	3.43	11.09	2.38	0	0	3.55	0.47	1.6
MSTRG.9133.6	0	24.71	32.48	0	24.34	12.98	0	2.76	4.08	0	3.19	1.81
MSTRG.9153.7	5	18	12	6	16	22	0.74	1.95	1.46	0.86	2.04	2.97
MSTRG.9209.1	69.7	165.08	85.64	180.5	205.23	162.29	1.12	1.93	1.13	2.8	2.82	2.37
MSTRG.9218.1	331.31	369.63	280.72	257.5	422.02	364.42	2.4	1.95	1.66	1.79	2.61	2.39
MSTRG.9249.3	123.6	132.74	86.14	123.26	130.86	131.29	1.38	1.08	0.79	1.33	1.25	1.33
MSTRG.9251.1	36	28	56	62	62	44	1.29	0.73	1.64	2.13	1.89	1.43
MSTRG.9265.1	6.02	7.02	24.11	19.06	13.06	15.07	0.85	0.72	2.78	2.58	1.57	1.93
MSTRG.9279.1	105	226	155	272	169	266	3.25	5.09	3.93	8.11	4.47	7.48
MSTRG.9302.1	48.72	0	10.93	23.72	25.47	0	1.05	0	0.19	0.49	0.47	0
MSTRG.9302.2	44.28	83	66.07	39.28	44.53	124	0.97	1.32	1.18	0.83	0.83	2.46
MSTRG.931.1	140.83	98	33	87.96	27.79	33	9.05	4.58	1.73	5.44	1.52	1.92
MSTRG.9319.3	242.15	422	335.34	294.68	384.64	303.98	2.49	3.15	2.82	2.91	3.37	2.83
MSTRG.932.1	42	27	28	23	30	17	2.54	1.19	1.39	1.34	1.55	0.93
MSTRG.9340.1	27	17	33	26	10	76	1.25	0.57	1.25	1.16	0.4	3.19
MSTRG.9386.2	3472.96	4382.26	5250.8	3594.25	3956.65	4289.08	372.55	341.72	460.57	371.13	362.37	417.56
MSTRG.942.1	24	23	17	20	14	11	2.51	1.75	1.45	2.01	1.25	1.04
MSTRG.9447.1	529.33	402.26	473.77	397.24	524.62	462.61	2.63	1.45	1.92	1.9	2.22	2.09
MSTRG.9453.1	40.02	56.24	61.19	50.19	58.78	75.49	0.89	0.91	1.11	1.07	1.11	1.52
MSTRG.9453.2	4.98	18.76	11.81	15.81	21.22	6.51	0.12	0.33	0.23	0.37	0.44	0.14
MSTRG.9460.2	13	47	15	26	31.43	8	1.39	3.66	1.31	2.68	2.87	0.78
MSTRG.9497.1	448	400	344	275	511	345	2.53	1.64	1.59	1.5	2.47	1.77
MSTRG.9515.1	473	603	520	395	462	347	24.35	22.57	21.89	19.57	20.31	16.21
MSTRG.9532.1	11	13	9	10	7	9	1.49	1.28	1	1.3	0.81	1.11
MSTRG.9547.1	59	67	102	82	100	59	1.13	0.93	1.59	1.51	1.63	1.02
MSTRG.9555.1	2072.03	2115.96	2331.49	2180.73	3229.55	1769.82	5.4	4.01	4.96	5.47	7.18	4.18
MSTRG.9562.2	0	30.65	0	47.16	66.14	4.43	0	0.23	0	0.46	0.58	0.04
MSTRG.9562.6	79.25	63.24	40.17	51.99	52.3	76.08	0.66	0.39	0.28	0.42	0.37	0.58
MSTRG.9620.1	1	0	0	1	0	0	0.29	0	0	0.28	0	0
MSTRG.9631.1	728.51	799.98	977.88	722.33	730.06	651.15	24.98	19.94	27.41	23.84	21.37	20.26
MSTRG.9665.1	195	412	127	83	120	185	13.83	21.24	7.36	5.67	7.27	11.91
MSTRG.9741.3	262.96	351.32	329.07	250.53	272.16	257.08	4.21	4.09	4.31	3.86	3.72	3.73
MSTRG.9755.1	71	121	102	108	138	124	1.31	1.62	1.53	1.91	2.17	2.07
MSTRG.9771.2	288.93	503.07	335.46	245.8	235.81	238.53	7.33	9.28	6.96	6	5.11	5.49
MSTRG.9782.1	304.16	464.15	307.22	210.01	228.87	215.45	11.75	13.04	9.71	7.81	7.55	7.55
MSTRG.9805.1	716	1023.07	884.42	617.85	867.41	722.7	3.22	3.34	3.25	2.67	3.33	2.95
MSTRG.9867.1	1	10	1	4	4	12	0.19	1.42	0.16	0.75	0.66	2.12
MSTRG.9870.1	9	3	1	1	3	2	2.22	0.54	0.2	0.24	0.63	0.45
MSTRG.9912.1	57	39	23	40	79	30	2.65	1.32	0.87	1.79	3.13	1.26
MSTRG.993.1	9	8	7	3	6	8	2.19	1.42	1.4	0.7	1.25	1.77
MSTRG.9943.1	73.78	85.66	89.88	78.2	64.4	84.41	3.01	2.54	3	3.08	2.25	3.13
MSTRG.9943.2	54.79	73.14	89.19	78.74	71.85	72.03	1.86	1.8	2.48	2.57	2.08	2.22
MSTRG.9966.1	1	33	20	46	17	38	0.06	1.42	0.97	2.62	0.86	2.04
MSTRG.9973.1	115	33	61	101	72	36	2.2	0.46	0.95	1.86	1.18	0.63
MSTRG.9998.3	99.28	155.48	373.48	51.66	235.84	223.77	2.31	2.63	7.1	1.16	4.68	4.72
MSTRG.9999.1	85.69	126.74	82.06	82.75	91.14	89.23	3.3	3.54	2.58	3.06	2.99	3.11
