# Supplementary material for: Differential Expression of lncRNAs in Ovarian Tissue of Meigu Goats During the Sexually Immature and Mature Periods
Source: Curr Issues Mol Biol. 2025 May 26;47(6):395. doi: 10.3390/cimb47060395 (PMC12191611; doi:10.3390/cimb47060395)
Supplement: Supplementary file 1 [file cimb-47-00395-s001.zip › Table S5. List of DElncRNAs.xlsx]

## Sheet: Sheet2
id	MG1-1_count	MG1-2_count	MG1-3_count	MG2-1_count	MG2-2_count	MG2-3_count	MG1-1_fpkm	MG1-2_fpkm	MG1-3_fpkm	MG2-1_fpkm	MG2-2_fpkm	MG2-3_fpkm	MG1_mean	MG2_mean	log2(fc)	PValue	FDR
MSTRG.133.2	670	1017	1352	2474	2658	2576	82.01	90.49	135.35	291.49	277.76	286.17	102.617	285.14	-1.47441	1.17e-12	1.11e-09
MSTRG.13462.1	10013	13970	13016	15462	16300	16418	156.74	158.97	166.6	232.97	217.84	233.25	160.77	228.02	-0.504162	1.59e-08	7.58e-06
MSTRG.9120.1	583301	766018	960982	1186604	1254603	1227365	103038	98362	138803	201760	189212	196765	113401	195912	-0.788772	3.86e-07	0.00012277
MSTRG.1073.6	6162	12102	6344	3150	3059	3388	482.82	689.25	406.46	237.59	204.63	240.94	526.177	227.72	1.20829	5.37e-07	0.000128004
MSTRG.11337.1	196	246	241	310	380	360	3.92	3.58	3.95	5.97	6.5	6.54	3.81667	6.33667	-0.731411	6.73e-06	0.00128365
MSTRG.15120.9	481	405	139	84	61	34	11.59	7.09	2.74	1.96	1.26	0.75	7.14	1.32333	2.43175	3.98e-05	0.00631628
MSTRG.8540.1	164	213	224	250	451	372	16.15	15.28	18.04	23.67	37.93	33.26	16.49	31.62	-0.939246	6.9e-05	0.00921274
MSTRG.12618.1	610	1057	686	367	454	389	6.79	8.55	6.24	3.94	4.32	3.93	7.19333	4.06333	0.823997	7.73e-05	0.00921274
MSTRG.8483.3	120	214	305	313	605	467	1.01	1.32	2.11	2.55	4.37	3.59	1.48	3.50333	-1.24313	0.000169128	0.0179088
MSTRG.5347.2	624	858	917	992	1059	1023	56.08	56.09	67.43	85.88	81.32	83.49	59.8667	83.5633	-0.481117	0.000266896	0.0219776
MSTRG.13330.1	2518	3618	2758	1772	2034	1959	12.66	13.22	11.34	8.58	8.73	8.94	12.4067	8.75	0.503761	0.000276873	0.0219776
MSTRG.2819.1	998	1429	1347	1541	1502	1699	79.56	82.82	87.84	118.26	102.22	122.94	83.4067	114.473	-0.456777	0.000280317	0.0219776
MSTRG.8250.1	141	295	180	86	85	65	3.11	4.74	3.25	1.83	1.6	1.3	3.7	1.57667	1.23065	0.0002998	0.0219776
MSTRG.12109.2	32	12	6	0	0	0	8.48	2.26	1.19	0	0	0	3.97667	0.001	11.9573	0.000418438	0.0275775
MSTRG.8483.2	277	372	377	368	755	629	2.36	2.3	2.62	3.01	5.48	4.86	2.42667	4.45	-0.874829	0.000434064	0.0275775
MSTRG.2116.1	1240	1584	1865	1820	2060	2328	66.51	61.76	81.79	93.96	94.33	113.32	70.02	100.537	-0.521883	0.000463555	0.0276105
MSTRG.6532.1	4019	4865	4918	2979	3086	2594	787.82	693.15	788.3	562.01	516.45	461.49	756.423	513.317	0.559345	0.000592188	0.0328757
MSTRG.1029.1	246	409	434	526	495	558	24.31	29.38	35.07	50.04	41.77	50.05	29.5867	47.2867	-0.676486	0.000620947	0.0328757
MSTRG.1073.7	50057	63527	71259	88473	78342	75364	4012.72	3701.82	4670.85	6826.62	5361.7	5482.84	4128.46	5890.39	-0.512757	0.00115873	0.0581194
MSTRG.5926.4	2202	2886	2720	1683	1342	1651	252.79	240.84	255.3	186	131.55	172	249.643	163.183	0.613375	0.00147178	0.0679927
MSTRG.1041.1	179	356	307	134	77	128	7.18	10.39	10.08	5.18	2.64	4.66	9.21667	4.16	1.14766	0.00149826	0.0679927
MSTRG.11781.1	2168	2977	2514	1681	1942	1807	98.02	97.84	92.94	73.15	74.95	74.14	96.2667	74.08	0.377952	0.0017689	0.0747387
MSTRG.1663.1	182	301	243	115	132	150	25.03	30.03	27.22	15.19	15.51	18.68	27.4267	16.46	0.736615	0.00180377	0.0747387
MSTRG.14689.2	0	0	0	42	20	0	0	0	0	0.25	0.1	0	0.001	0.116667	-6.86625	0.00300094	0.119162
MSTRG.16193.1	218	377	248	152	124	154	9.84	12.37	9.14	6.62	4.77	6.31	10.45	5.9	0.824716	0.00334673	0.127577
MSTRG.8307.1	291	413	447	225	244	235	37.04	38.19	46.48	27.57	26.44	27.13	40.57	27.0467	0.584963	0.00376437	0.134817
MSTRG.9119.1	2144	3096	3551	4243	3685	3557	394.07	413.65	533.67	750.66	578.26	593.33	447.13	640.75	-0.519067	0.00381957	0.134817
MSTRG.15110.3	34	217	49	6	5	30	2.46	11.52	2.92	0.43	0.28	2.02	5.63333	0.91	2.63005	0.00396787	0.135049
MSTRG.14008.1	27	200	58	15	18	24	1.9	10.37	3.39	1.06	1.11	1.56	5.22	1.24333	2.06984	0.00413907	0.136018
MSTRG.9209.1	70	165	86	180	205	162	1.12	1.93	1.13	2.8	2.82	2.37	1.39333	2.66333	-0.934693	0.00434108	0.137902
MSTRG.15325.5	39	104	35	10	19	18	0.47	0.92	0.35	0.12	0.2	0.2	0.58	0.173333	1.7425	0.00486801	0.142779
MSTRG.7600.1	91	45	82	130	179	161	1.57	0.56	1.16	2.17	2.65	2.53	1.09667	2.45	-1.15966	0.00506413	0.142779
MSTRG.1073.3	57447	86922	79011	98900	84581	86834	5556.32	6111.33	6248.68	9207.49	6984.45	7622.15	5972.11	7938.03	-0.41054	0.00512022	0.142779
MSTRG.16153.1	70	99	88	96	179	146	1.18	1.22	1.22	1.56	2.58	2.24	1.20667	2.12667	-0.817567	0.00522637	0.142779
MSTRG.2308.2	104	133	140	65	63	68	13.72	12.82	15.17	8.29	7.12	8.17	13.9033	7.86	0.82283	0.00535275	0.142779
MSTRG.13446.1	956	1376	1051	663	851	778	17.14	17.94	15.42	11.45	13.04	12.67	16.8333	12.3867	0.442533	0.00545625	0.142779
MSTRG.2562.1	118	108	193	212	242	237	34.55	23.13	46.23	59.98	60.6	63.24	34.6367	61.2733	-0.822959	0.00554336	0.142779
MSTRG.2476.1	221	705	820	183	283	245	2.64	6.12	8.01	2.11	2.89	2.66	5.59	2.55333	1.13047	0.00616139	0.152568
MSTRG.15356.1	73	147	135	168	171	186	1.08	1.58	1.63	2.39	2.16	2.5	1.43	2.35	-0.716646	0.0062436	0.152568
MSTRG.4824.1	453	124	496	113	95	146	72.43	14.41	64.85	17.39	12.97	21.19	50.5633	17.1833	1.55708	0.00650814	0.155056
MSTRG.12144.1	3531	4859	5444	4686	5508	6599	200.49	200.56	252.78	256.12	267.02	340.08	217.943	287.74	-0.400813	0.00771617	0.175474
MSTRG.3765.2	157	251	221	228	482	281	0.39	0.46	0.45	0.55	1.03	0.64	0.433333	0.74	-0.772048	0.00773336	0.175474
MSTRG.1580.7	627	831	874	494	592	495	18.46	17.8	21.04	14	14.9	13.24	19.1	14.0467	0.443345	0.00840531	0.186285
MSTRG.7235.1	23	46	54	66	72	85	0.64	0.92	1.22	1.76	1.7	2.13	0.926667	1.86333	-1.00776	0.0100162	0.216942
MSTRG.10637.2	295	468	334	205	252	234	9.69	11.19	8.98	6.48	7.08	6.97	9.95333	6.84333	0.540481	0.010562	0.22108
MSTRG.15540.1	3787	4909	5354	4766	5281	5735	332.98	313.78	384.91	403.37	396.46	457.67	343.89	419.167	-0.285577	0.0108963	0.22108
MSTRG.15754.1	807	1050	1490	1012	2174	1902	2.06	1.94	3.11	2.48	4.73	4.4	2.37	3.87	-0.707447	0.0109032	0.22108
MSTRG.9782.1	304	464	307	210	229	215	11.75	13.04	9.71	7.81	7.55	7.55	11.5	7.63667	0.590619	0.0111432	0.221239
MSTRG.5465.1	62	52	42	94	97	90	4.09	2.49	2.26	5.96	5.46	5.38	2.94667	5.6	-0.926343	0.0122448	0.23401
MSTRG.15302.1	24	33	30	86	39	61	3.25	3.19	3.21	10.99	4.38	7.32	3.21667	7.56333	-1.23346	0.0122776	0.23401
MSTRG.5736.2	207	193	166	88	124	96	1.78	1.21	1.17	0.73	0.91	0.75	1.38667	0.796667	0.799573	0.0136226	0.250692
MSTRG.12528.1	181	249	265	147	125	135	5.02	5.02	6.01	3.92	2.96	3.4	5.35	3.42667	0.642733	0.0136789	0.250692
MSTRG.4228.1	952	1196	1398	1329	1397	1396	15.96	14.58	19.16	21.45	19.99	21.24	16.5667	20.8933	-0.334759	0.014246	0.256159
MSTRG.14615.3	436	722	501	344	371	358	9.17	11.04	8.61	6.97	6.66	6.83	9.60667	6.82	0.494264	0.0149047	0.263041
MSTRG.2791.1	1805	2172	2290	2318	2441	2277	21.69	18.98	22.51	26.82	25.05	24.84	21.06	25.57	-0.279947	0.015842	0.274498
MSTRG.11183.1	376	808	643	271	408	396	3.99	6.23	5.57	2.77	3.69	3.81	5.26333	3.42333	0.620575	0.0166619	0.28355
MSTRG.6111.1	233	251	226	137	161	140	3.19	2.5	2.53	1.81	1.88	1.74	2.74	1.81	0.598186	0.0173746	0.290492
MSTRG.8683.1	423	663	473	319	376	344	6.74	7.69	6.16	4.89	5.11	4.98	6.86333	4.99333	0.458906	0.0191615	0.312528
MSTRG.14683.1	15	14	14	23	33	43	0.93	0.63	0.71	1.37	1.74	2.42	0.756667	1.84333	-1.28459	0.0193486	0.312528
MSTRG.11182.1	139393	58476	116367	158353	153820	256260	821.76	250.59	560.94	898.58	774.2	1371.05	544.43	1014.61	-0.898107	0.0200457	0.313951
MSTRG.4433.1	154	235	253	246	293	260	8.62	9.56	11.58	13.25	14	13.21	9.92	13.4867	-0.443122	0.0202267	0.313951
MSTRG.14358.1	1412	2000	1744	1165	1385	1351	10.45	10.76	10.55	8.3	8.75	9.07	10.5867	8.70667	0.282056	0.0204249	0.313951
MSTRG.894.2	121	239	187	103	114	86	7.81	11.22	9.9	6.43	6.31	5.03	9.64333	5.92333	0.703123	0.0212922	0.322087
MSTRG.6328.10	883	1038	974	475	815	624	2.84	2.43	2.56	1.47	2.24	1.82	2.61	1.84333	0.501733	0.0223484	0.328726
MSTRG.5515.2	156	144	160	66	113	61	5.49	3.69	4.61	2.24	3.4	1.95	4.59667	2.53	0.861451	0.0226573	0.328726
MSTRG.6839.1	90	39	84	187	108	146	2.8	0.9	2.14	5.62	2.87	4.13	1.94667	4.20667	-1.11167	0.0230883	0.328726
MSTRG.14773.1	824	1158	859	658	590	647	13.82	14.12	11.78	10.62	8.46	9.84	13.24	9.64	0.457798	0.0231108	0.328726
MSTRG.7561.5	191	293	359	20	166	113	3.33	3.71	5.11	0.34	2.47	1.78	4.05	1.53	1.40439	0.0239386	0.334986
MSTRG.4326.1	482	720	645	685	683	697	36.55	39.69	40	50	44.22	47.97	38.7467	47.3967	-0.290713	0.0245419	0.334986
MSTRG.16179.1	450	597	554	375	328	371	43.66	42.11	43.96	35.03	27.17	32.67	43.2433	31.6233	0.451488	0.0246055	0.334986
MSTRG.1073.2	6379	8086	8978	11029	8353	9039	653.44	602.07	751.97	1087.38	730.49	840.25	669.16	886.04	-0.405021	0.0266717	0.358002
MSTRG.1269.1	137	152	193	179	230	217	4.47	3.61	5.15	5.63	6.41	6.43	4.41	6.15667	-0.481371	0.0282157	0.370838
MSTRG.15302.2	4482	6090	4319	3061	3948	3554	4.86	4.8	3.83	3.2	3.66	3.5	4.49667	3.45333	0.380866	0.0285411	0.370838
MSTRG.12104.1	151	165	201	249	249	194	37.59	29.8	40.9	59.56	52.92	43.92	36.0967	52.1333	-0.53034	0.0287954	0.370838
MSTRG.9279.1	105	226	155	272	169	266	3.25	5.09	3.93	8.11	4.47	7.48	4.09	6.68667	-0.709186	0.0299611	0.380706
MSTRG.12977.1	47	110	181	135	232	207	2.96	5.04	9.33	8.19	12.49	11.84	5.77667	10.84	-0.908056	0.0356156	0.446601
MSTRG.14244.1	33	110	55	20	24	34	2.5	6.06	3.41	1.46	1.55	2.34	3.99	1.78333	1.16181	0.036935	0.449505
MSTRG.8642.1	660	962	1045	987	943	1120	72.38	76.69	93.71	104.19	88.29	111.47	80.9267	101.317	-0.324184	0.0372939	0.449505
MSTRG.8816.5	223	335	306	134	214	210	1.07	1.17	1.2	0.62	0.87	0.91	1.14667	0.8	0.519374	0.0379091	0.449505
MSTRG.9771.2	289	503	335	246	236	239	7.33	9.28	6.96	6	5.11	5.49	7.85667	5.53333	0.505769	0.0385831	0.449505
MSTRG.5002.1	112	131	243	156	533	213	1.51	1.28	2.67	2.02	6.12	2.6	1.82	3.58	-0.976021	0.0386004	0.449505
MSTRG.14111.1	14	51	5	5	1	5	0.83	2.2	0.24	0.29	0.05	0.27	1.09	0.203333	2.42241	0.0386772	0.449505
MSTRG.138.1	407	659	501	281	399	393	3.07	3.61	3.09	2.04	2.57	2.69	3.25667	2.43333	0.420462	0.042297	0.482446
MSTRG.2290.1	235	336	198	145	141	177	6.2	6.45	4.27	3.69	3.19	4.23	5.64	3.70333	0.606871	0.0428612	0.482446
MSTRG.7820.1	215	293	385	345	394	356	2.53	2.5	3.7	3.9	3.95	3.8	2.91	3.88333	-0.416276	0.0430303	0.482446
MSTRG.3979.1	17	27	11	43	25	47	1.65	1.91	0.87	4.02	2.07	4.15	1.47667	3.41333	-1.20884	0.0436468	0.483667
MSTRG.8272.1	49	93	51	61	117	132	0.47	0.64	0.39	0.56	0.95	1.13	0.5	0.88	-0.815575	0.0448162	0.486705
MSTRG.7648.1	293	353	298	196	221	232	4.65	4.08	3.88	3	3	3.34	4.20333	3.11333	0.433074	0.0452688	0.486705
MSTRG.1771.1	2032	2788	2111	1547	1862	1740	7.7	7.68	6.54	5.64	6.02	5.98	7.30667	5.88	0.313397	0.0459319	0.486705
MSTRG.4768.1	574	823	689	534	377	409	8.01	8.34	7.86	7.17	4.48	5.18	8.07	5.61	0.524568	0.0459638	0.486705
MSTRG.1073.4	511631	650817	655120	727637	617253	673836	62757.1	58029.4	65706.3	85910.2	64640.8	75011.7	62164.3	75187.6	-0.274409	0.0467272	0.489352
MSTRG.10456.1	586	1183	1102	1455	846	1500	74.35	109.11	114.33	177.7	91.64	172.73	99.2633	147.357	-0.56998	0.0476548	0.49283
MSTRG.12108.1	74	90	127	183	153	101	14.77	13.01	20.78	35.23	26.2	18.26	16.1867	26.5633	-0.71463	0.0481518	0.49283
MSTRG.5840.2	13	14	9	23	41	18	1.79	1.4	1.01	3.05	4.83	2.25	1.4	3.37667	-1.27017	0.0486107	0.49283
MSTRG.12076.1	2323	3274	2526	1951	2170	1800	45.69	46.8	40.62	36.93	36.44	32.13	44.37	35.1667	0.335376	0.0495913	0.496634
