# Supplementary material for: Differential Expression of lncRNAs in Ovarian Tissue of Meigu Goats During the Sexually Immature and Mature Periods
Source: Curr Issues Mol Biol. 2025 May 26;47(6):395. doi: 10.3390/cimb47060395 (PMC12191611; doi:10.3390/cimb47060395)
Supplement: Supplementary file 1 [file cimb-47-00395-s001.zip › Table S6. Target genes of DElncRNAs.xls]

## Sheet: cis-target genes
lncRNA_ID	chr	lncRNA_start	lncRNA_end	lncRNA_strand	GeneID	Gene_start	Gene_end	Gene_strand	up/down_Stream	distance	Symbol
MSTRG.9120.1	23	23934292	23935110	-	ENSCHIG00000010890	23900126	23931779	+	DOWNSTREAM	2512	CILK1
MSTRG.9120.1	23	23934292	23935110	-	ENSCHIG00000016853	23935343	23949967	+	UPSTREAM	232	GSTA4
MSTRG.1073.6	10	60206529	60400498	+	ENSCHIG00000016738	60400728	60401156	+	UPSTREAM	229	RPS29
MSTRG.15120.9	7	103489659	103503315	-	ENSCHIG00000009142	103469832	103489393	-	UPSTREAM	265	JAK3
MSTRG.8540.1	22	47965532	47966738	+	ENSCHIG00000014968	47910135	47960531	+	DOWNSTREAM	5000	STIMATE
MSTRG.8540.1	22	47965532	47966738	+	ENSCHIG00000013634	47968526	47984181	+	UPSTREAM	1787	ITIH4
MSTRG.12618.1	4	49490380	49497491	-	ENSCHIG00000012874	49505474	49546390	-	DOWNSTREAM	7982	C7orf31
MSTRG.5347.2	18	47221157	47230486	+	ENSCHIG00000025200	47210031	47212341	+	DOWNSTREAM	8815	ETV2
MSTRG.2819.1	13	56669489	56673351	+	ENSCHIG00000013750	56659847	56667375	+	DOWNSTREAM	2113	PRELID3B
MSTRG.2819.1	13	56669489	56673351	+	ENSCHIG00000025696	56677775	56683393	-	DOWNSTREAM	4423	TUBB1
MSTRG.8250.1	21	67057130	67066060	+	ENSCHIG00000015133	67045851	67055307	+	DOWNSTREAM	1822	TNFAIP2
MSTRG.2116.1	11	103546836	103550680	-	ENSCHIG00000014246	103537602	103545677	+	DOWNSTREAM	1158	DIPK1B
MSTRG.1073.7	10	60206529	60400498	+	ENSCHIG00000016738	60400728	60401156	+	UPSTREAM	229	RPS29
MSTRG.1041.1	10	57403307	57411801	-	ENSCHIG00000023818	57415558	57459726	+	UPSTREAM	3756	TRIP4
MSTRG.11781.1	3	64042710	64077944	-	ENSCHIG00000026325	64078874	64264923	+	UPSTREAM	929	HS2ST1
MSTRG.16193.1	9	83355500	83362022	+	ENSCHIG00000003141	83363957	83387265	+	UPSTREAM	1934	PNLDC1
MSTRG.9119.1	23	23934280	23935108	+	ENSCHIG00000010890	23900126	23931779	+	DOWNSTREAM	2500	CILK1
MSTRG.9119.1	23	23934280	23935108	+	ENSCHIG00000016853	23935343	23949967	+	UPSTREAM	234	GSTA4
MSTRG.15110.3	7	103043661	103053224	-	ENSCHIG00000015033	103033871	103035841	-	UPSTREAM	7819	Bst2
MSTRG.9209.1	23	33206060	33214329	-	ENSCHIG00000014434	33218471	33223982	+	UPSTREAM	4141	FRS3
MSTRG.9209.1	23	33206060	33214329	-	ENSCHIG00000013872	33164113	33199947	+	DOWNSTREAM	6112	USP49
MSTRG.15325.5	8	24694000	24698857	+	ENSCHIG00000025681	24413349	24689860	+	DOWNSTREAM	4139	SLC24A2
MSTRG.7600.1	20	4041086	4047855	-	ENSCHIG00000022275	3903527	4031453	-	UPSTREAM	9632	STK10
MSTRG.7600.1	20	4041086	4047855	-	ENSCHIG00000008177	4053879	4113576	-	DOWNSTREAM	6023	UBTD2
MSTRG.1073.3	10	60206527	60218364	+	ENSCHIG00000026761	60218745	60272796	+	UPSTREAM	380	NEMF
MSTRG.13446.1	5	87252015	87266969	-	ENSCHIG00000014173	87236325	87243810	-	UPSTREAM	8204	SPX
MSTRG.13446.1	5	87252015	87266969	-	ENSCHIG00000024281	87270977	87311746	+	UPSTREAM	4007	RECQL
MSTRG.12144.1	3	103699169	103702408	+	ENSCHIG00000022271	103692339	103695829	-	UPSTREAM	3339	RAB13
MSTRG.3765.2	15	40509085	40533826	-	ENSCHIG00000011923	40535994	40538078	-	DOWNSTREAM	2167	ZBED5
MSTRG.1580.7	11	20926884	20932236	-	ENSCHIG00000019213	20925653	20926472	-	UPSTREAM	411	--
MSTRG.1580.7	11	20926884	20932236	-	MSTRG.1581	20932266	20963831	+	UPSTREAM	29	ttc39b
MSTRG.9782.1	25	16703475	16718728	-	ENSCHIG00000010235	16721815	16723413	-	DOWNSTREAM	3086	ITPRIPL2
MSTRG.5736.2	18	60712913	60719837	-	ENSCHIG00000023421	60722496	60736885	+	UPSTREAM	2658	ZNF836
MSTRG.12528.1	4	27473821	27484026	-	ENSCHIG00000018576	27460484	27472195	-	UPSTREAM	1625	FAM71F2
MSTRG.4228.1	16	45672414	45680875	+	ENSCHIG00000017554	45649337	45663822	-	UPSTREAM	8591	RNF207
MSTRG.4228.1	16	45672414	45680875	+	ENSCHIG00000015027	45684267	45750602	+	UPSTREAM	3391	CHD5
MSTRG.14615.3	7	66301555	66304939	+	ENSCHIG00000021165	66308393	66329637	+	UPSTREAM	3453	REXO1
MSTRG.2791.1	13	53455779	53461530	-	ENSCHIG00000014015	53443336	53449093	+	DOWNSTREAM	6685	SRMS
MSTRG.6111.1	19	22606548	22612878	-	ENSCHIG00000022441	22603475	22605438	-	UPSTREAM	1109	TLCD2
MSTRG.6111.1	19	22606548	22612878	-	ENSCHIG00000026775	22617373	22628055	+	UPSTREAM	4494	WDR81
MSTRG.8683.1	22	53636009	53640430	-	ENSCHIG00000018419	53580925	53632499	-	UPSTREAM	3509	SACM1L
MSTRG.14683.1	7	70233279	70235174	-	ENSCHIG00000001532	70217133	70225924	-	UPSTREAM	7354	TRIM41
MSTRG.894.2	10	32532428	32547178	+	ENSCHIG00000022943	32392145	32531180	-	UPSTREAM	1247	KIAA0586
MSTRG.7561.5	2	132229998	132233410	+	ENSCHIG00000017321	132121107	132229357	+	DOWNSTREAM	640	UGGT1
MSTRG.4326.1	16	53755978	53759935	-	ENSCHIG00000020050	53762011	53772315	+	UPSTREAM	2075	ZBTB37
MSTRG.4326.1	16	53755978	53759935	-	ENSCHIG00000024830	53725864	53752663	+	DOWNSTREAM	3314	DARS2
MSTRG.16179.1	9	82017559	82030019	+	ENSCHIG00000013202	81965340	82017458	-	UPSTREAM	100	SERAC1
MSTRG.1073.2	10	60206481	60377396	+	ENSCHIG00000027198	60380471	60390344	-	DOWNSTREAM	3074	LRR1
MSTRG.1269.1	10	80622693	80624582	-	ENSCHIG00000024116	80625483	80634497	+	UPSTREAM	900	NFATC4
MSTRG.15302.2	8	22542861	22599175	+	ENSCHIG00000008081	22603407	22603988	+	UPSTREAM	4231	IFNE
MSTRG.12104.1	3	101371978	101372977	-	MSTRG.12102	101353752	101362551	+	DOWNSTREAM	9426	pol
MSTRG.12104.1	3	101371978	101372977	-	MSTRG.12103	101356203	101365152	+	DOWNSTREAM	6825	env
MSTRG.9279.1	23	40363143	40372099	-	ENSCHIG00000008210	40354337	40354657	+	DOWNSTREAM	8485	MRPS33
MSTRG.9279.1	23	40363143	40372099	-	ENSCHIG00000009218	40361808	40362763	+	DOWNSTREAM	379	SMIM29
MSTRG.12977.1	5	25770883	25773996	+	ENSCHIG00000026921	25759536	25761641	-	UPSTREAM	9241	Hoxc8
MSTRG.12977.1	5	25770883	25773996	+	ENSCHIG00000015937	25768177	25770675	-	UPSTREAM	207	Hoxc9
MSTRG.12977.1	5	25770883	25773996	+	ENSCHIG00000006808	25780567	25785575	-	DOWNSTREAM	6570	HOXC10
MSTRG.14244.1	6	115821580	115825165	+	ENSCHIG00000019364	115799436	115815755	-	UPSTREAM	5824	SLBP
MSTRG.14244.1	6	115821580	115825165	+	ENSCHIG00000024846	115818289	115821336	-	UPSTREAM	243	TMEM129
MSTRG.14244.1	6	115821580	115825165	+	ENSCHIG00000019054	115828938	115853589	-	DOWNSTREAM	3772	LETM1
MSTRG.8642.1	22	51478198	51480319	-	ENSCHIG00000005377	51487417	51490610	+	UPSTREAM	7097	CCDC51
MSTRG.8642.1	22	51478198	51480319	-	ENSCHIG00000024255	51458157	51475723	-	UPSTREAM	2474	ATRIP
MSTRG.9771.2	25	14115207	14134325	-	ENSCHIG00000010110	14136165	14136581	+	UPSTREAM	1839	CENPA
MSTRG.2290.1	12	38934153	38948923	+	ENSCHIG00000007738	38907242	38932661	-	UPSTREAM	1491	BORA
MSTRG.8272.1	21	68527304	68547999	+	ENSCHIG00000011419	68495198	68523901	+	DOWNSTREAM	3402	PACS2
MSTRG.8272.1	21	68527304	68547999	+	ENSCHIG00000024820	68548373	68583397	+	UPSTREAM	373	MTA1
MSTRG.7648.1	20	10466240	10477711	-	ENSCHIG00000023847	10440537	10461911	-	UPSTREAM	4328	CDK7
MSTRG.7648.1	20	10466240	10477711	-	ENSCHIG00000014036	10485647	10503408	-	DOWNSTREAM	7935	CENPH
MSTRG.1073.4	10	60206527	60400497	+	ENSCHIG00000016738	60400728	60401156	+	UPSTREAM	230	RPS29
MSTRG.12076.1	3	100429624	100437335	-	ENSCHIG00000025222	100418454	100426069	+	DOWNSTREAM	3554	BNIPL
MSTRG.12076.1	3	100429624	100437335	-	ENSCHIG00000010765	100437898	100438209	+	UPSTREAM	562	--
MSTRG.12076.1	3	100429624	100437335	-	ENSCHIG00000001570	100441877	100442149	+	UPSTREAM	4541	MLLT11
MSTRG.12076.1	3	100429624	100437335	-	ENSCHIG00000011605	100399601	100420216	+	DOWNSTREAM	9407	PRUNE1

## Sheet: trans-target genes
lncRNA_id	GeneID	cor	p_value	Symbol
MSTRG.4824.1	ENSCHIG00000013723	0.985835443091371	1.09837737228012e-06	CCDC171
MSTRG.4824.1	ENSCHIG00000015390	0.96897607755939	1.67997536374075e-05	ZWINT
MSTRG.4824.1	ENSCHIG00000018039	0.951344460414645	7.97581560292414e-05	GSTCD
MSTRG.4824.1	ENSCHIG00000018073	0.990762268715722	2.47234319276335e-07	ELN
MSTRG.10456.1	ENSCHIG00000013723	0.996532090806261	8.05951460903107e-09	CCDC171
MSTRG.10456.1	ENSCHIG00000015390	0.999999989450617	3.97037723491991e-28	ZWINT
MSTRG.10456.1	ENSCHIG00000018039	0.996893577413684	5.48449394429436e-09	GSTCD
MSTRG.10456.1	ENSCHIG00000018073	0.967575066898666	1.95813623531471e-05	ELN

## Sheet: antisense-target genes
lncRNA	mRNA	Symbol
MSTRG.13330.1	ENSCHIG00000013119	MTERF2
MSTRG.16193.1	ENSCHIG00000016503	TCP1
MSTRG.15356.1	ENSCHIG00000012253	NFIB
MSTRG.12144.1	ENSCHIG00000022403	NUP210L
MSTRG.2791.1	ENSCHIG00000025310	PTK6
MSTRG.894.2	ENSCHIG00000023817	TOMM20L
MSTRG.5515.2	ENSCHIG00000024815	PVR
MSTRG.5002.1	ENSCHIG00000011081	ADAMTS18
MSTRG.1771.1	ENSCHIG00000025433	CEP68
MSTRG.5840.2	ENSCHIG00000017121	PEG3
