# Supplementary material for: Differential Expression of lncRNAs in Ovarian Tissue of Meigu Goats During the Sexually Immature and Mature Periods
Source: Curr Issues Mol Biol. 2025 May 26;47(6):395. doi: 10.3390/cimb47060395 (PMC12191611; doi:10.3390/cimb47060395)
Supplement: Supplementary file 1 [file cimb-47-00395-s001.zip › Table S7. GO and KEGG of DElncRNAs.xlsx]

## Sheet: GO terms
GO ID (level1)	GO Term (level1)	GO ID (level2)	GO Term (level2)	number_of_out (All)	Genes_of_out
GO:0008150	Biological Process	GO:0051179	localization	22	ENSCHIG00000005377,ENSCHIG00000007738,ENSCHIG00000010890,ENSCHIG00000011419,ENSCHIG00000013202,ENSCHIG00000014968,ENSCHIG00000015133,ENSCHIG00000015390,ENSCHIG00000016503,ENSCHIG00000017554,ENSCHIG00000019054,ENSCHIG00000019364,ENSCHIG00000022271,ENSCHIG00000022275,ENSCHIG00000023817,ENSCHIG00000023818,ENSCHIG00000024846,ENSCHIG00000025310,ENSCHIG00000025433,ENSCHIG00000025681,ENSCHIG00000026761,…
GO:0008150	Biological Process	GO:0044419	biological process involved in interspecies interaction between organisms	5	ENSCHIG00000001532,ENSCHIG00000008081,ENSCHIG00000012253,ENSCHIG00000015033,ENSCHIG00000016503
GO:0008150	Biological Process	GO:0008152	metabolic process	38	ENSCHIG00000001532,ENSCHIG00000001570,ENSCHIG00000003141,ENSCHIG00000006808,ENSCHIG00000009142,ENSCHIG00000010890,ENSCHIG00000011081,ENSCHIG00000011419,ENSCHIG00000012253,ENSCHIG00000013119,ENSCHIG00000013202,ENSCHIG00000013634,ENSCHIG00000013872,ENSCHIG00000014015,ENSCHIG00000015027,ENSCHIG00000015937,ENSCHIG00000016503,ENSCHIG00000016738,ENSCHIG00000016853,ENSCHIG00000017321,ENSCHIG00000017554,…
GO:0008150	Biological Process	GO:0051704	multi-organism process	3	ENSCHIG00000003141,ENSCHIG00000016503,ENSCHIG00000018576
GO:0008150	Biological Process	GO:0065007	biological regulation	38	ENSCHIG00000001532,ENSCHIG00000001570,ENSCHIG00000003141,ENSCHIG00000005377,ENSCHIG00000006808,ENSCHIG00000007738,ENSCHIG00000009142,ENSCHIG00000010890,ENSCHIG00000011081,ENSCHIG00000011419,ENSCHIG00000011605,ENSCHIG00000012253,ENSCHIG00000013119,ENSCHIG00000014173,ENSCHIG00000014434,ENSCHIG00000014968,ENSCHIG00000015027,ENSCHIG00000015390,ENSCHIG00000015937,ENSCHIG00000016503,ENSCHIG00000017554,…
GO:0008150	Biological Process	GO:0009987	cellular process	56	ENSCHIG00000001532,ENSCHIG00000001570,ENSCHIG00000003141,ENSCHIG00000005377,ENSCHIG00000006808,ENSCHIG00000007738,ENSCHIG00000009142,ENSCHIG00000010890,ENSCHIG00000011081,ENSCHIG00000011419,ENSCHIG00000011605,ENSCHIG00000012253,ENSCHIG00000013119,ENSCHIG00000013202,ENSCHIG00000013872,ENSCHIG00000014015,ENSCHIG00000014036,ENSCHIG00000014434,ENSCHIG00000014968,ENSCHIG00000015027,ENSCHIG00000015133,…
GO:0008150	Biological Process	GO:0050789	regulation of biological process	34	ENSCHIG00000001532,ENSCHIG00000001570,ENSCHIG00000003141,ENSCHIG00000006808,ENSCHIG00000007738,ENSCHIG00000009142,ENSCHIG00000010890,ENSCHIG00000011081,ENSCHIG00000011605,ENSCHIG00000012253,ENSCHIG00000013119,ENSCHIG00000014173,ENSCHIG00000014434,ENSCHIG00000014968,ENSCHIG00000015027,ENSCHIG00000015390,ENSCHIG00000015937,ENSCHIG00000016503,ENSCHIG00000017554,ENSCHIG00000019054,ENSCHIG00000022271,…
GO:0008150	Biological Process	GO:0022414	reproductive process	3	ENSCHIG00000003141,ENSCHIG00000016503,ENSCHIG00000018576
GO:0008150	Biological Process	GO:0040007	growth	2	ENSCHIG00000025222,ENSCHIG00000025310
GO:0008150	Biological Process	GO:0000003	reproduction	3	ENSCHIG00000003141,ENSCHIG00000016503,ENSCHIG00000018576
GO:0008150	Biological Process	GO:0040011	locomotion	4	ENSCHIG00000012253,ENSCHIG00000022271,ENSCHIG00000022275,ENSCHIG00000025310
GO:0008150	Biological Process	GO:0007610	behavior	1	ENSCHIG00000024116
GO:0008150	Biological Process	GO:0050896	response to stimulus	22	ENSCHIG00000001532,ENSCHIG00000001570,ENSCHIG00000008081,ENSCHIG00000009142,ENSCHIG00000010890,ENSCHIG00000011081,ENSCHIG00000012253,ENSCHIG00000013634,ENSCHIG00000014434,ENSCHIG00000014968,ENSCHIG00000015033,ENSCHIG00000015390,ENSCHIG00000016853,ENSCHIG00000019054,ENSCHIG00000022271,ENSCHIG00000022943,ENSCHIG00000023818,ENSCHIG00000024116,ENSCHIG00000024255,ENSCHIG00000024820,ENSCHIG00000024846,…
GO:0008150	Biological Process	GO:0022610	biological adhesion	2	ENSCHIG00000011081,ENSCHIG00000022275
GO:0008150	Biological Process	GO:0048518	positive regulation of biological process	13	ENSCHIG00000001532,ENSCHIG00000001570,ENSCHIG00000003141,ENSCHIG00000006808,ENSCHIG00000012253,ENSCHIG00000014173,ENSCHIG00000014968,ENSCHIG00000016503,ENSCHIG00000017554,ENSCHIG00000023818,ENSCHIG00000024116,ENSCHIG00000024820,ENSCHIG00000025310
GO:0008150	Biological Process	GO:0032502	developmental process	12	ENSCHIG00000003141,ENSCHIG00000006808,ENSCHIG00000011081,ENSCHIG00000011605,ENSCHIG00000012253,ENSCHIG00000015937,ENSCHIG00000018576,ENSCHIG00000022271,ENSCHIG00000023818,ENSCHIG00000024116,ENSCHIG00000025310,ENSCHIG00000026325
GO:0008150	Biological Process	GO:0002376	immune system process	4	ENSCHIG00000001532,ENSCHIG00000008081,ENSCHIG00000015033,ENSCHIG00000022275
GO:0008150	Biological Process	GO:0048519	negative regulation of biological process	10	ENSCHIG00000003141,ENSCHIG00000006808,ENSCHIG00000011081,ENSCHIG00000012253,ENSCHIG00000015390,ENSCHIG00000019054,ENSCHIG00000024116,ENSCHIG00000024255,ENSCHIG00000025222,ENSCHIG00000025310
GO:0008150	Biological Process	GO:0032501	multicellular organismal process	14	ENSCHIG00000003141,ENSCHIG00000006808,ENSCHIG00000011081,ENSCHIG00000011605,ENSCHIG00000012253,ENSCHIG00000014173,ENSCHIG00000015937,ENSCHIG00000017554,ENSCHIG00000018576,ENSCHIG00000022271,ENSCHIG00000024116,ENSCHIG00000025310,ENSCHIG00000025681,ENSCHIG00000026325
GO:0008150	Biological Process	GO:0023052	signaling	13	ENSCHIG00000001532,ENSCHIG00000001570,ENSCHIG00000009142,ENSCHIG00000010890,ENSCHIG00000014434,ENSCHIG00000014968,ENSCHIG00000015390,ENSCHIG00000022271,ENSCHIG00000022943,ENSCHIG00000023818,ENSCHIG00000024116,ENSCHIG00000024255,ENSCHIG00000025310
GO:0003674	Molecular Function	GO:0005488	binding	47	ENSCHIG00000001532,ENSCHIG00000003141,ENSCHIG00000006808,ENSCHIG00000007738,ENSCHIG00000008081,ENSCHIG00000008177,ENSCHIG00000009142,ENSCHIG00000010110,ENSCHIG00000010890,ENSCHIG00000011605,ENSCHIG00000011923,ENSCHIG00000012253,ENSCHIG00000013119,ENSCHIG00000013872,ENSCHIG00000014015,ENSCHIG00000014036,ENSCHIG00000014173,ENSCHIG00000014434,ENSCHIG00000015027,ENSCHIG00000015390,ENSCHIG00000015937,…
GO:0003674	Molecular Function	GO:0140110	transcription regulator activity	8	ENSCHIG00000006808,ENSCHIG00000012253,ENSCHIG00000015937,ENSCHIG00000023818,ENSCHIG00000024116,ENSCHIG00000024820,ENSCHIG00000025200,ENSCHIG00000026921
GO:0003674	Molecular Function	GO:0140657	ATP-dependent activity	4	ENSCHIG00000015027,ENSCHIG00000016503,ENSCHIG00000023847,ENSCHIG00000024281
GO:0003674	Molecular Function	GO:0003824	catalytic activity	22	ENSCHIG00000001532,ENSCHIG00000003141,ENSCHIG00000009142,ENSCHIG00000010890,ENSCHIG00000011081,ENSCHIG00000011605,ENSCHIG00000013872,ENSCHIG00000014015,ENSCHIG00000015027,ENSCHIG00000016503,ENSCHIG00000016853,ENSCHIG00000017321,ENSCHIG00000018419,ENSCHIG00000022271,ENSCHIG00000022275,ENSCHIG00000023847,ENSCHIG00000024281,ENSCHIG00000024830,ENSCHIG00000024846,ENSCHIG00000025310,ENSCHIG00000025696,…
GO:0003674	Molecular Function	GO:0044183	protein folding chaperone	1	ENSCHIG00000016503
GO:0003674	Molecular Function	GO:0005198	structural molecule activity	4	ENSCHIG00000010110,ENSCHIG00000016738,ENSCHIG00000018073,ENSCHIG00000025696
GO:0003674	Molecular Function	GO:0098772	molecular function regulator	4	ENSCHIG00000013634,ENSCHIG00000014173,ENSCHIG00000014968,ENSCHIG00000026775
GO:0003674	Molecular Function	GO:0005215	transporter activity	3	ENSCHIG00000005377,ENSCHIG00000019054,ENSCHIG00000025681
GO:0005575	Cellular Component	GO:0110165	cellular anatomical entity	64	ENSCHIG00000001532,ENSCHIG00000001570,ENSCHIG00000003141,ENSCHIG00000005377,ENSCHIG00000006808,ENSCHIG00000007738,ENSCHIG00000008081,ENSCHIG00000008210,ENSCHIG00000009142,ENSCHIG00000009218,ENSCHIG00000010110,ENSCHIG00000010890,ENSCHIG00000011419,ENSCHIG00000011605,ENSCHIG00000012253,ENSCHIG00000012874,ENSCHIG00000013119,ENSCHIG00000013202,ENSCHIG00000013634,ENSCHIG00000013750,ENSCHIG00000014015,…
GO:0005575	Cellular Component	GO:0032991	protein-containing complex	16	ENSCHIG00000005377,ENSCHIG00000008210,ENSCHIG00000010110,ENSCHIG00000015133,ENSCHIG00000015937,ENSCHIG00000016503,ENSCHIG00000016738,ENSCHIG00000017321,ENSCHIG00000019364,ENSCHIG00000023817,ENSCHIG00000023818,ENSCHIG00000023847,ENSCHIG00000024116,ENSCHIG00000024255,ENSCHIG00000024820,ENSCHIG00000026761

## Sheet: KEGG pathways
KEGG_A_class	KEGG_B_class	Pathway	out (22)	All (8865)	Pvalue	Qvalue	Pathway ID	Genes	K_IDs
Metabolism	Glycan biosynthesis and metabolism	Glycosaminoglycan biosynthesis - heparan sulfate / heparin	1	25	0.0603081	0.527965	ko00534	ENSCHIG00000026325	K02513
Environmental Information Processing	Signal transduction	JAK-STAT signaling pathway	2	180	0.072642	0.527965	ko04630	ENSCHIG00000008081;ENSCHIG00000009142	K05442+K11218
Human Diseases	Infectious disease: viral	Hepatitis B	2	182	0.074051	0.527965	ko05161	ENSCHIG00000009142;ENSCHIG00000024116	K11218+K17334
Genetic Information Processing	Replication and repair	Nucleotide excision repair	1	43	0.101563	0.527965	ko03420	ENSCHIG00000023847	K02202
Human Diseases	Immune disease	Primary immunodeficiency	1	44	0.103804	0.527965	ko05340	ENSCHIG00000009142	K11218
Genetic Information Processing	Translation	Aminoacyl-tRNA biosynthesis	1	46	0.108268	0.527965	ko00970	ENSCHIG00000024830	K01876
Genetic Information Processing	Transcription	Basal transcription factors	1	48	0.112712	0.527965	ko03022	ENSCHIG00000023847	K02202
Genetic Information Processing	Replication and repair	Fanconi anemia pathway	1	50	0.117135	0.527965	ko03460	ENSCHIG00000024255	K10905
Human Diseases	Infectious disease: viral	Human T-cell leukemia virus 1 infection	2	266	0.140092	0.527965	ko05166	ENSCHIG00000009142;ENSCHIG00000024116	K11218+K17334
Metabolism	Xenobiotics biodegradation and metabolism	Drug metabolism - cytochrome P450	1	61	0.141086	0.527965	ko00982	ENSCHIG00000016853	K00799
Metabolism	Metabolism of other amino acids	Glutathione metabolism	1	63	0.145373	0.527965	ko00480	ENSCHIG00000016853	K00799
Human Diseases	Infectious disease: viral	Human immunodeficiency virus 1 infection	2	274	0.146938	0.527965	ko05170	ENSCHIG00000015033;ENSCHIG00000024116	K06731+K17334
Metabolism	Xenobiotics biodegradation and metabolism	Metabolism of xenobiotics by cytochrome P450	1	69	0.158113	0.527965	ko00980	ENSCHIG00000016853	K00799
Metabolism	Carbohydrate metabolism	Inositol phosphate metabolism	1	70	0.160219	0.527965	ko00562	ENSCHIG00000018419	K21797
Human Diseases	Cancer: overview	Chemical carcinogenesis - DNA adducts	1	70	0.160219	0.527965	ko05204	ENSCHIG00000016853	K00799
Human Diseases	Cancer: specific types	Non-small cell lung cancer	1	72	0.164415	0.527965	ko05223	ENSCHIG00000009142	K11218
Metabolism	Xenobiotics biodegradation and metabolism	Drug metabolism - other enzymes	1	77	0.174818	0.527965	ko00983	ENSCHIG00000016853	K00799
Genetic Information Processing	Translation	Ribosome biogenesis in eukaryotes	1	80	0.181001	0.527965	ko03008	ENSCHIG00000021165	K14570
Organismal Systems	Immune system	RIG-I-like receptor signaling pathway	1	82	0.185098	0.527965	ko04622	ENSCHIG00000008081	K05442
Genetic Information Processing	Folding, sorting and degradation	RNA degradation	1	85	0.191207	0.527965	ko03018	ENSCHIG00000003141	K01148
Human Diseases	Drug resistance: antineoplastic	Platinum drug resistance	1	89	0.199284	0.527965	ko01524	ENSCHIG00000016853	K00799
Organismal Systems	Endocrine system	Progesterone-mediated oocyte maturation	1	90	0.201292	0.527965	ko04914	ENSCHIG00000022275	K08837
Cellular Processes	Cellular community - eukaryotes	Gap junction	1	93	0.207285	0.527965	ko04540	ENSCHIG00000025696	K07375
Environmental Information Processing	Signal transduction	Phosphatidylinositol signaling system	1	96	0.213235	0.527965	ko04070	ENSCHIG00000018419	K21797
Organismal Systems	Immune system	C-type lectin receptor signaling pathway	1	102	0.225007	0.527965	ko04625	ENSCHIG00000024116	K17334
Organismal Systems	Immune system	Th1 and Th2 cell differentiation	1	112	0.244255	0.527965	ko04658	ENSCHIG00000009142	K11218
Organismal Systems	Immune system	Th17 cell differentiation	1	127	0.272274	0.527965	ko04659	ENSCHIG00000009142	K11218
Organismal Systems	Digestive system	Protein digestion and absorption	1	128	0.274106	0.527965	ko04974	ENSCHIG00000018073	K14211
Human Diseases	Infectious disease: viral	Herpes simplex virus 1 infection	2	418	0.278236	0.527965	ko05168	ENSCHIG00000015033;ENSCHIG00000023421	K06731+K09228
Genetic Information Processing	Translation	Nucleocytoplasmic transport	1	131	0.279577	0.527965	ko03013	ENSCHIG00000022403	K14314
Cellular Processes	Cellular community - eukaryotes	Signaling pathways regulating pluripotency of stem cells	1	138	0.292188	0.527965	ko04550	ENSCHIG00000009142	K11218
Cellular Processes	Cell growth and death	Cell cycle	1	143	0.301067	0.527965	ko04110	ENSCHIG00000023847	K02202
Metabolism	Nucleotide metabolism	Purine metabolism	1	148	0.309839	0.527965	ko00230	ENSCHIG00000011605	K01514
Human Diseases	Neurodegenerative disease	Amyotrophic lateral sclerosis	2	458	0.315652	0.527965	ko05014	ENSCHIG00000022403;ENSCHIG00000025696	K14314+K07375
Human Diseases	Cardiovascular disease	Fluid shear stress and atherosclerosis	1	154	0.320227	0.527965	ko05418	ENSCHIG00000016853	K00799
Organismal Systems	Endocrine system	Oxytocin signaling pathway	1	159	0.32877	0.527965	ko04921	ENSCHIG00000024116	K17334
Environmental Information Processing	Signal transduction	Wnt signaling pathway	1	165	0.338886	0.527965	ko04310	ENSCHIG00000024116	K17334
Human Diseases	Infectious disease: viral	Measles	1	173	0.352148	0.527965	ko05162	ENSCHIG00000009142	K11218
Human Diseases	Cancer: specific types	Hepatocellular carcinoma	1	174	0.353788	0.527965	ko05225	ENSCHIG00000016853	K00799
Environmental Information Processing	Signaling molecules and interaction	Cell adhesion molecules	1	179	0.361927	0.527965	ko04514	ENSCHIG00000024815	K06539
Cellular Processes	Cell growth and death	Cellular senescence	1	180	0.363543	0.527965	ko04218	ENSCHIG00000024116	K17334
Environmental Information Processing	Signal transduction	cGMP-PKG signaling pathway	1	181	0.365156	0.527965	ko04022	ENSCHIG00000024116	K17334
Cellular Processes	Cell growth and death	Necroptosis	1	182	0.366764	0.527965	ko04217	ENSCHIG00000009142	K11218
Cellular Processes	Cellular community - eukaryotes	Tight junction	1	182	0.366764	0.527965	ko04530	ENSCHIG00000022271	K06109
Cellular Processes	Transport and catabolism	Phagosome	1	183	0.368368	0.527965	ko04145	ENSCHIG00000025696	K07375
Organismal Systems	Development and regeneration	Axon guidance	1	184	0.369969	0.527965	ko04360	ENSCHIG00000024116	K17334
Organismal Systems	Immune system	Chemokine signaling pathway	1	192	0.382634	0.527965	ko04062	ENSCHIG00000009142	K11218
Genetic Information Processing	Folding, sorting and degradation	Protein processing in endoplasmic reticulum	1	194	0.385763	0.527965	ko04141	ENSCHIG00000017321	K11718
Human Diseases	Cancer: overview	Chemical carcinogenesis - receptor activation	1	198	0.391974	0.527965	ko05207	ENSCHIG00000016853	K00799
Human Diseases	Cancer: overview	Pathways in cancer	2	562	0.410923	0.542419	ko05200	ENSCHIG00000009142;ENSCHIG00000016853	K11218+K00799
Human Diseases	Cancer: overview	Viral carcinogenesis	1	228	0.436683	0.56151	ko05203	ENSCHIG00000009142	K11218
Human Diseases	Infectious disease: viral	Kaposi sarcoma-associated herpesvirus infection	1	232	0.442402	0.56151	ko05167	ENSCHIG00000024116	K17334
Human Diseases	Infectious disease: viral	Human cytomegalovirus infection	1	265	0.487511	0.595847	ko05163	ENSCHIG00000024116	K17334
Human Diseases	Infectious disease: viral	Epstein-Barr virus infection	1	265	0.487511	0.595847	ko05169	ENSCHIG00000009142	K11218
Human Diseases	Infectious disease: bacterial	Salmonella infection	1	288	0.516868	0.611267	ko05132	ENSCHIG00000025696	K07375
Environmental Information Processing	Signaling molecules and interaction	Cytokine-cytokine receptor interaction	1	296	0.526697	0.611267	ko04060	ENSCHIG00000008081	K05442
Human Diseases	Cancer: overview	Chemical carcinogenesis - reactive oxygen species	1	297	0.527912	0.611267	ko05208	ENSCHIG00000016853	K00799
Human Diseases	Neurodegenerative disease	Prion disease	1	345	0.582862	0.661572	ko05020	ENSCHIG00000025696	K07375
Human Diseases	Neurodegenerative disease	Parkinson disease	1	353	0.591405	0.661572	ko05012	ENSCHIG00000025696	K07375
Human Diseases	Neurodegenerative disease	Huntington disease	1	390	0.62879	0.691346	ko05016	ENSCHIG00000025696	K07375
Environmental Information Processing	Signal transduction	PI3K-Akt signaling pathway	1	401	0.639259	0.691346	ko04151	ENSCHIG00000009142	K11218
Genetic Information Processing	Translation	Ribosome	1	412	0.649447	0.691346	ko03010	ENSCHIG00000016738	K02980
Human Diseases	Neurodegenerative disease	Alzheimer disease	1	457	0.688333	0.721111	ko05010	ENSCHIG00000025696	K07375
Human Diseases	Infectious disease: viral	Coronavirus disease - COVID-19	1	510	0.728857	0.751634	ko05171	ENSCHIG00000016738	K02980
Human Diseases	Neurodegenerative disease	Pathways of neurodegeneration - multiple diseases	1	557	0.760541	0.772242	ko05022	ENSCHIG00000025696	K07375
Metabolism	Global and overview maps	Metabolic pathways	3	1710	0.825979	0.825979	ko01100	ENSCHIG00000011605;ENSCHIG00000016853;ENSCHIG00000018419	K01514+K00799+K21797
